# Supplementary material for: Molecular Characterization, Evolutionary Analysis, and Expression Profiling of BOR Genes in Important Cereals
Source: Plants (Basel). 2022 Mar 29;11(7):911. doi: 10.3390/plants11070911 (PMC9002812; doi:10.3390/plants11070911)
Supplement: Supplementary file 1 [file plants-11-00911-s001.zip]

Archive with 10 entries (10 files):
- Supl. Files/Figure S1.jpg
- Supl. Files/Table S1.xlsx
- Supl. Files/Table S2.xlsx
- Supl. Files/Table S3.xlsx
- Supl. Files/Table S4.xlsx
- Supl. Files/Table S5.xlsx
- Supl. Files/Table S6.xlsx
- Supl. Files/Table S7.xlsx
- Supl. Files/Table S8.xlsx
- Supl. Files/Table S9.xlsx
