# Supplementary material for: Molecular Characterization, Evolutionary Analysis, and Expression Profiling of BOR Genes in Important Cereals
Source: Plants (Basel). 2022 Mar 29;11(7):911. doi: 10.3390/plants11070911 (PMC9002812; doi:10.3390/plants11070911)
Supplement: Supplementary file 1 [file plants-11-00911-s001.zip › Supl. Files/Table S1.xlsx]

## Sheet: Sheet1
Table S1: Nomenclature of BOR genes in B. distachyon, O. sativa, S. bicolor, T. aestivum and Z. mays.
Transcript ID	Proposed Name
Brachypodium distachyon
KQK07242	BdBOR1
KQK02967	BdBOR2
KQJ86275	BdBOR3
Oryza sativa
Os01t0175600-01	OsBOR1
Os01t0175700-01	OsBOR2
Os05t0176800-01	OsBOR3
Os12t0566000-02	OsBOR4
Sorghum bicolor
KXG31732	SbBOR1
KXG23717	SbBOR2
KXG21448	SbBOR3
Triticum aestivum
TraesCS1A02G117500.1	TaBOR1-A
TraesCS1B02G137300.2	TaBOR1-B
TraesCS1D02G118600.1	TaBOR1-D
TraesCS3A02G126300.1	TaBOR2-A
TraesCS3B02G145500.1	TaBOR2-B
TraesCS3D02G127300.2	TaBOR2-D
TraesCS5A02G501500.1	TaBOR3-A
TraesCS4B02G330000.1	TaBOR3-B
TraesCS4D02G326900.1	TaBOR3-D
TraesCS5A02G085200.1	TaBOR4-A
TraesCS5B02G091200.1	TaBOR4-B
TraesCS5D02G097600.1	TaBOR4-D
TraesCS7B02G475400.1	TaBOR5-B
Zea mays
Zm00001d030656_T001	ZmBOR1
Zm00001d039647_T001	ZmBOR2
Zm00001d041590_T001	ZmBOR3
Zm00001d042982_T001	ZmBOR4
Zm00001d009789_T006	ZmBOR5
Zm00001d048447_T001	ZmBOR6
