# Supplementary material for: Molecular Characterization, Evolutionary Analysis, and Expression Profiling of BOR Genes in Important Cereals
Source: Plants (Basel). 2022 Mar 29;11(7):911. doi: 10.3390/plants11070911 (PMC9002812; doi:10.3390/plants11070911)
Supplement: Supplementary file 1 [file plants-11-00911-s001.zip › Supl. Files/Table S2.xlsx]

## Sheet: Sheet1
Table S2. List of paralogous TaBOR genes
Gene name	Gene name	Duplication event	Similarity percentage
TaBOR2-A	TaBOR3-D	Segmental	88.66
TaBOR2-B	TaBOR3-B	Segmental	89.06
TaBOR2-D	TaBOR3-A	Segmental	89.17
