# Supplementary material for: Molecular Characterization, Evolutionary Analysis, and Expression Profiling of BOR Genes in Important Cereals
Source: Plants (Basel). 2022 Mar 29;11(7):911. doi: 10.3390/plants11070911 (PMC9002812; doi:10.3390/plants11070911)
Supplement: Supplementary file 1 [file plants-11-00911-s001.zip › Supl. Files/Table S3.xlsx]

## Sheet: Sheet1
Table S3. Characterization of BOR genes and proteins of B. distachyon, O. sativa, S. bicolor, T. aestivum and Z. mays
Gene ID	Proposed name	Transcript ID	Chromosome	Strand	From	To	Intron	Exon	Protein length (AA)	CDS	MW(g/mol)	pI	Signal peptide	GRAVY
B. distachyon
BRADI_2g34110v3	BdBOR1	KQK07242	2	Forward	33933003	33941074	12	13	678	2037	76.63 kDa	7.3	No	0.153
BRADI_2g04690v3	BdBOR2	KQK02967	2	Reverse	3319491	3326021	12	13	660	1983	73.81 kDa	7.03	No	0.226
BRADI_4g04420v3	BdBOR3	KQJ86275	4	Reverse	3613920	3618609	11	12	712	2139	79.27 kDa	8.9	No	0.192
O. sativa
Os01g0175600	OsBOR1	Os01t0175600-01	1	Reverse	3878164	3884017	13	14	672	2019	75.64 kDa	6.76	No	0.185
Os01g0175700	OsBOR2	Os01t0175700-01	1	Reverse	3894296	3898729	12	13	672	2019	75.59 kDa	6.69	No	0.199
Os05g0176800	OsBOR3	Os05t0176800-01	5	Reverse	4600979	4607413	12	13	677	2034	76.31 kDa	8.65	No	0.173
Os12g0566000	OsBOR4	Os12t0566000-02	12	Forward	23248824	23253304	9	10	711	2136	79.35 kDa	9.16	No	0.193
S. bicolor
SORBI_3003G047900	SbBOR1	KXG31732	3	Forward	4377064	4381198	12	13	657	1974	73.55 kDa	6.71	No	0.286
SORBI_3008G132300	SbBOR2	KXG23717	8	Forward	55898566	55902947	11	12	709	2130	79.14 kDa	9.41	No	0.171
SORBI_3009G064200	SbBOR3	KXG21448	9	Reverse	6811314	6815845	12	13	687	2064	76.78 kDa	8.06	No	0.149
T. aestivum
TraesCS1A02G117500	TaBOR1-A	TraesCS1A02G117500.1	1A	Reverse	124885857	124891820	13	14	700	2103	78.73 kDa	7.2	No	0.151
TraesCS1B02G137300	TaBOR1-B	TraesCS1B02G137300.2	1B	Reverse	175415295	175421481	13	14	753	2262	84.20 kDa	9.1	No	0.134
TraesCS1D02G118600	TaBOR1-D	TraesCS1D02G118600.1	1D	Reverse	114353890	114360017	13	14	747	2244	83.44 kDa	8.64	No	0.161
TraesCS3A02G126300	TaBOR2-A	TraesCS3A02G126300.1	3A	Reverse	101893744	101898362	12	13	663	1992	74.07 kDa	6.51	No	0.207
TraesCS3B02G145500	TaBOR2-B	TraesCS3B02G145500.1	3B	Reverse	133818631	133823762	13	14	666	2001	74.50 kDa	6.21	No	0.216
TraesCS3D02G127300	TaBOR2-D	TraesCS3D02G127300.2	3D	Reverse	84910795	84915224	12	13	661	1986	73.99 kDa	6.11	No	0.202
TraesCS5A02G501500	TaBOR3-A	TraesCS5A02G501500.1	5A	Forward	666866405	666872577	12	13	667	2004	74.72 kDa	6.83	No	0.237
TraesCS4B02G330000	TaBOR3-B	TraesCS4B02G330000.1	4B	Forward	621074407	621095767	12	13	667	2004	74.53 kDa	7.25	No	0.255
TraesCS4D02G326900	TaBOR3-D	TraesCS4D02G326900.1	4D	Forward	486615999	486621616	12	13	666	2001	74.44 kDa	6.95	No	0.257
TraesCS5A02G085200	TaBOR4-A	TraesCS5A02G085200.1	5A	Reverse	111623081	111627719	11	12	712	2139	79.42 kDa	8.92	No	0.19
TraesCS5B02G091200	TaBOR4-B	TraesCS5B02G091200.1	5B	Reverse	118528817	118533211	12	13	712	2139	79.17 kDa	8.78	No	0.206
TraesCS5D02G097600	TaBOR4-D	TraesCS5D02G097600.1	5D	Reverse	108123373	108128204	12	13	712	2139	79.31 kDa	8.91	No	0.191
TraesCS7B02G475400	TaBOR5-B	TraesCS7B02G475400.1	7B	Forward	731347391	731354507	12	13	660	1983	73.82 kDa	7.05	No	0.181
Z. mays
Zm00001d030656	ZmBOR1	Zm00001d030656_T001	1	Forward	151221229	151225821	11	12	709	2130	78.98 kDa	9.32	No	0.187
Zm00001d039647	ZmBOR2	Zm00001d039647_T001	3	Forward	10279429	10286278	13	14	670	2013	74.84 kDa	6.72	No	0.259
Zm00001d041590	ZmBOR3	Zm00001d041590_T001	3	Forward	128629007	128633579	11	12	702	2109	78.34 kDa	9.11	No	0.221
Zm00001d042982	ZmBOR4	Zm00001d042982_T001	3	Forward	185778201	185782970	13	14	661	1986	74.50 kDa	8.3	No	0.174
Zm00001d009789	ZmBOR5	Zm00001d009789_T006	8	Forward	81398779	81403232	5	6	698	2097	78.26 kDa	8.63	No	0.166
Zm00001d048447	ZmBOR6	Zm00001d048447_T001	9	Reverse	156595023	156602824	14	15	864	2595	96.39 kDa	7.19	No	-0.06
