# Supplementary material for: Molecular Characterization, Evolutionary Analysis, and Expression Profiling of BOR Genes in Important Cereals
Source: Plants (Basel). 2022 Mar 29;11(7):911. doi: 10.3390/plants11070911 (PMC9002812; doi:10.3390/plants11070911)
Supplement: Supplementary file 1 [file plants-11-00911-s001.zip › Supl. Files/Table S4.xlsx]

## Sheet: Sheet1
Table S4. Subcellular localization of BORs of B. distachyon, O. sativa, S. bicolor, T. aestivum and Z. mays predicted by various tools
Gene	CELLO	ngLOC	WoLFPSORT	Protcomp
Brachypodium distachyon
BdBOR1	Plasma Membrane	Plasma Membrane	Plasma Membrane	Plasma Membrane
BdBOR2	Plasma Membrane	Plasma Membrane	Plasma Membrane	Plasma Membrane
BdBOR3	Plasma Membrane	Plasma Membrane /Vacuole	Plasma Membrane	Plasma Membrane
Oryza sativa
OsBOR1	Plasma Membrane	Plasma Membrane	Plasma Membrane	Plasma Membrane
OsBOR2	Plasma Membrane	Plasma Membrane	Plasma Membrane	Plasma Membrane
OsBOR3	Plasma Membrane	Plasma Membrane	Plasma Membrane	Plasma Membrane
OsBOR4	Plasma Membrane	Plasma Membrane /Vacuole	Plasma Membrane	Plasma Membrane
Sorgum bicolor
SbBOR1	Plasma Membrane	Plasma Membrane	Plasma Membrane	Plasma Membrane
SbBOR2	Plasma Membrane	Plasma Membrane /Vacuole	Plasma Membrane	Plasma Membrane
SbBOR3	Plasma Membrane	Plasma Membrane	Plasma Membrane	Plasma Membrane
Triticum aestivum
TaBOR1-A	Plasma Membrane	Plasma Membrane	Plasma Membrane	Plasma Membrane
TaBOR1-B	Plasma Membrane	Plasma Membrane	Plasma Membrane	Plasma Membrane
TaBOR1-D	Plasma Membrane	Plasma Membrane	Plasma Membrane	Plasma Membrane
TaBOR2-A	Plasma Membrane	Plasma Membrane	Plasma Membrane	Plasma Membrane
TaBOR2-B	Plasma Membrane	Plasma Membrane	Plasma Membrane	Plasma Membrane
TaBOR2-D	Plasma Membrane	Plasma Membrane	Plasma Membrane	Plasma Membrane
TaBOR3-A	Plasma Membrane	Plasma Membrane	Plasma Membrane	Plasma Membrane
TaBOR3-B	Plasma Membrane	Plasma Membrane	Plasma Membrane	Plasma Membrane
TaBOR3-D	Plasma Membrane	Plasma Membrane	Plasma Membrane	Plasma Membrane
TaBOR4-A	Plasma Membrane	Plasma Membrane /Vacuole	Plasma Membrane	Plasma Membrane
TaBOR4-B	Plasma Membrane	Plasma Membrane /Vacuole	Plasma Membrane	Plasma Membrane
TaBOR4-D	Plasma Membrane	Plasma Membrane /Vacuole	Plasma Membrane	Plasma Membrane
TaBOR5-B	Plasma Membrane	Plasma Membrane	Plasma Membrane	Plasma Membrane
Zea mays
ZmBOR1	Plasma Membrane	Plasma Membrane /Vacuole	Plasma Membrane	Plasma Membrane
ZmBOR2	Plasma Membrane	Plasma Membrane	Plasma Membrane	Plasma Membrane
ZmBOR3	Plasma Membrane	Plasma Membrane /Vacuole	Plasma Membrane	Plasma Membrane
ZmBOR4	Plasma Membrane	Plasma Membrane	Plasma Membrane	Plasma Membrane
ZmBOR5	Plasma Membrane	Plasma Membrane	Plasma Membrane	Plasma Membrane
ZmBOR6	Plasma Membrane	Plasma Membrane	Plasma Membrane	Plasma Membrane
