# Supplementary material for: Molecular Characterization, Evolutionary Analysis, and Expression Profiling of BOR Genes in Important Cereals
Source: Plants (Basel). 2022 Mar 29;11(7):911. doi: 10.3390/plants11070911 (PMC9002812; doi:10.3390/plants11070911)
Supplement: Supplementary file 1 [file plants-11-00911-s001.zip › Supl. Files/Table S5.xlsx]

## Sheet: Sheet1
Table S5: Transmembrane regions of BORs of B. distachyon, O. sativa, S. bioclor, T. aestivum and Z. mays predicted by different tools
Proteins	Protter	Phobius	TMHMM	Topcons
Brachypodium distachyon
BdBOR1	9	9	10	-
BdBOR2	9	9	11	-
BdBOR3	12	12	10	-
Oryza sativa
OsBOR1	9	9	10	-
OsBOR2	10	10	10	-
OsBOR3	12	12	10	-
OsBOR4	10	10	9	-
Sorghum bicolor
SbBOR1	10	10	11	-
SbBOR2	10	10	10	-
SbBOR3	8	8	9	-
Triticum aestivum
TaBOR1-A	9	9	10	-
TaBOR1-B	10	10	10	-
TaBOR1-D	11	11	11	11
TaBOR2-A		10	10	11
TaBOR2-B	10	10	10	11
TaBOR2-D	10	10	10	-
TaBOR3-A	12	12	11	11
TaBOR3-B	10	10	11	11
TaBOR3-D	10	10	11	11
TaBOR4-A	12	12	10	12
TaBOR4-B	12	12	10	12
TaBOR4-D	12	12	10	12
TaBOR5-B	9	9	10	11
Zea mays
ZmBOR1	12	12	10	-
ZmBOR2	10	10	10	-
ZmBOR3	10	10	10	-
ZmBOR4	9	9	10	12
ZmBOR5	8	8	10	-
ZmBOR6	5	5	5	10
