# Supplementary material for: Molecular Characterization, Evolutionary Analysis, and Expression Profiling of BOR Genes in Important Cereals
Source: Plants (Basel). 2022 Mar 29;11(7):911. doi: 10.3390/plants11070911 (PMC9002812; doi:10.3390/plants11070911)
Supplement: Supplementary file 1 [file plants-11-00911-s001.zip › Supl. Files/Table S6.xlsx]

## Sheet: Sheet1
Table S6. Domain analysis of BOR proteins of B. distachyon, O. sativa, S. bicolor, T. aestivum and Z. mays
Gene	HCO3 co-transporter			ANTH domain
	Start	End	E-value	Start	End	E-value
Brachypodium distachyon
BdBOR1	1	197	8.3e-43
	194	386	1e-25
	449	545	3.6e-20
BdBOR2	2	201	2.1e-41
	200	382	2.9e-26
	451	548	9.7e-22
BdBOR3	1	187	2.2e-37
	183	377	3.8e-26
	457	551	2.4e-21
Oryza sativa
OsBOR1	2	196	1.2e-39
	197	378	2.1e-24
	447	545	4.1e-20
OsBOR2	2	200	1.1e-40
	198	377	1.9e-26
	446	545	3.4e-22
OsBOR3	3	201	1.3e-42
	188	378	5.3e-26
	448	546	1.3e-19
OsBOR4	1	194	1.2e-37
	182	377	4.9e-27
	456	551	3.8e-21
Sorgum bicolor
SbBOR1	2	196	8.9e-42
	185	377	6.6e-28
	446	545	1.3e-20
SbBOR2	1	199	1.7e-38
	182	377	2e-28
	457	552	1e-21
SbBOR3	3	201	3e-42
	184	383	1.6e-25
	451	546	6.2e-20
Triticum aestivum
TaBOR1-A	1	188	3.4e-40
	198	382	2.9e-23
	455	529	7.5e-14
TaBOR1-B	70	257	3.8e-40
	268	451	3.4e-23
	524	620	2.3e-16
TaBOR1-D	64	251	2.7e-40
	262	445	2.3e-23
	518	614	2e-15
TaBOR2-A	2	188	3.4e-39
	197	380	2.8e-23
	449	548	7.5e-19
TaBOR2-B	2	188	1e-40
	197	380	5.2e-27
	452	548	1.1e-21
TaBOR2-D	2	188	1.7e-41
	198	379	3.6e-27
	452	548	2.4e-21
TaBOR3-A	3	200	6.8e-42
	180	382	8.5e-26
	449	548	1.2e-20
TaBOR3-B	3	203	1.3e-38
	201	381	1.7e-23
	451	548	6.8e-18
TaBOR3-D	3	198	3.1e-42
	200	380	2.9e-25
	451	548	2.1e-20
TaBOR4-A	1	196	8.3e-38
	183	377	1.3e-26
	457	551	9.4e-22
TaBOR4-B	1	196	8.8e-38
	183	377	1.3e-26
	457	551	9.4e-22
TaBOR4-D	1	192	6.9e-38
	182	377	5.1e-27
	457	551	9.4e-22
TaBOR5-B	3	187	8.4e-42
	191	377	2.6e-27
	448	545	5.2e-21
Zea mays
ZmBOR1	1	194	1.6e-37
	182	377	1.6e-27
	457	552	6.3e-20
ZmBOR2	2	193	3.5e-42
	184	378	1.4e-25
	446	545	6.6e-21
ZmBOR3	1	187	6.5e-37
	182	377	1.4e-27
	457	552	7.6e-21
ZmBOR4	29	217	8.2e-37
	215	367	3.5e-23
	438	533	7.3e-19
ZmBOR5	2	197	4.4e-42
	185	383	1.8e-26
	476	571	9.7e-20
ZmBOR6	141	289	6.8e-25	1	140	6.7e-23
	544	626	2.2e-18
