# Supplementary material for: Molecular Characterization, Evolutionary Analysis, and Expression Profiling of BOR Genes in Important Cereals
Source: Plants (Basel). 2022 Mar 29;11(7):911. doi: 10.3390/plants11070911 (PMC9002812; doi:10.3390/plants11070911)
Supplement: Supplementary file 1 [file plants-11-00911-s001.zip › Supl. Files/Table S7.xlsx]

## Sheet: Sheet1
Table S7: Cis-regulatory elements in S. bicolor, B. distachyon, O. sativa, Z. mays and T. aestivum, respectively. Brown, blue, green and orange color respresents the light responsive, hormone responsive, stress responsive and growth and development related cis-regulated elements, respectively.
	SbBOR1	SbBOR2	SbBOR3	BdBOR1	BdBOR2	BdBOR3	OsBOR1	OsBOR2	OsBOR3	OsBOR4	ZmBOR1	ZmBOR2	ZmBOR3	ZmBOR4	ZmBOR5	ZmBOR6	TaBOR1-A	TaBOR1-B	TaBOR1-D	TaBOR2-A	TaBOR2-B	TaBOR2-D	TaBOR3-A	TaBOR3-B	TaBOR3-D	TaBOR4-A	TaBOR4-B	TaBOR4-D	TaBOR5-B
A-box
ABRE
ABRE2
ABRE3a
ABRE4
ACE
AE-box
ARE
as-1
ATCT
AT-rich
AuxRR-core
BOX 4
Box S
Box-II
CAT box
C-box
CCAAT box
CCGTCC box
CCGTCC motif
CGTCA-motif
chs-CMA1a
chs-CMA2a
DRE core
DRE1
E2Fb
ERE
GARE
GATA
G-box
G-box
GC motif
GC repeats
GCN4
GT1-motif
GTGGC-motif
I box
I-box
LTR
MBS
MBS1
MRE
MYB
Myb
MYB binding site
MYB recognition site
MYB-like sequence
MYC
O2-site
OCT
P-box
RY elements
Sp1
STRE
TATC
TCA
TCA-element
TCCC-motif
TC-rich repeats
TCT
TGA
TGACG
TGACG-motif
W-box
WRE3
WUN-motif
