# Supplementary material for: Molecular Characterization, Evolutionary Analysis, and Expression Profiling of BOR Genes in Important Cereals
Source: Plants (Basel). 2022 Mar 29;11(7):911. doi: 10.3390/plants11070911 (PMC9002812; doi:10.3390/plants11070911)
Supplement: Supplementary file 1 [file plants-11-00911-s001.zip › Supl. Files/Table S8.xlsx]

## Sheet: Sheet1
Table S8. qRT-PCR primers of TaBOR genes and TaARF gene
Gene name	5'-3' Primer Sequence
TaBOR1-B F	GGGTTCAGTTCTGGGTTCAGGATATTG
TaBOR1-B R	AACCCATCCAGCCCATGCCAGGAATAA
TaBOR2-A F	AAGCGAGTTCAGTATGCCCAAAGATGAT
TaBOR2-A R	TAGTGCAAATGAAAATGCTGTCCACAC
TaBOR3-D F	GCGGTTCGCCGATTTACCAGTTCCAG
TaBOR3-D R	ACCGCCCGGTAGTGTGTACGAAAAT
TaBOR4-A F	GTATACCTTCATGTTCAGCTTCGCCAAG
TaBOR4-A R	GTAGTGCTTTTATGTTCTCCCTCTCAGG
TaBOR5-B F	AGCAGCAAAGTATTGGAGAAGCGCTATA
TaBOR5-B R	TAGTGCAGTGTATAGTAAGCCAGTTG
TaARF F	TGATAGGGAACGTGTTGTTGAGGC
TaARF R	AGCCAGTCAAGACCCTCGTACAAC
