# Supplementary material for: Molecular Characterization, Evolutionary Analysis, and Expression Profiling of BOR Genes in Important Cereals
Source: Plants (Basel). 2022 Mar 29;11(7):911. doi: 10.3390/plants11070911 (PMC9002812; doi:10.3390/plants11070911)
Supplement: Supplementary file 1 [file plants-11-00911-s001.zip › Supl. Files/Table S9.xlsx]

## Sheet: Sheet1
Table S9: Annotation and abbreviation of co-expressed genes of B. distachyon, O. sativa, S. bicolor, T. aestivum and Z. mays during various tissue developmental stages
Coexpressed transcript Ids	Gene ids	Gene name	Co-expressed value	Annotation of Co-expressed genes	Abbreviations
B. distachyon
BRADI_1g18080v3|KQK14684	BRADI_2g34110v3|KQK07242	BdBOR1	0.91937	Universal stress A	USP-A
BRADI_1g20520v3|KQK15082	BRADI_2g34110v3|KQK07242	BdBOR1	0.9538
BRADI_1g28940v3|KQK16474	BRADI_2g34110v3|KQK07242	BdBOR1	0.91357	subtilisin-like protease	SBT
BRADI_1g29880v3|KQK16673	BRADI_2g34110v3|KQK07242	BdBOR1	0.9067	basic endochitinase C	CHIB C
BRADI_1g29887v3|KQK16674	BRADI_2g34110v3|KQK07242	BdBOR1	0.90837	26 kDa endochitinase 1
BRADI_1g50290v3|KQK19759	BRADI_2g34110v3|KQK07242	BdBOR1	0.9017
BRADI_1g50300v3|KQK19760	BRADI_2g34110v3|KQK07242	BdBOR1	0.9002	avenin-like a4	AVLA4
BRADI_1g50307v3|KQK19762	BRADI_2g34110v3|KQK07242	BdBOR1	0.9024	avenin-like a5	AVLA5
BRADI_1g55100v3|KQK20525	BRADI_2g34110v3|KQK07242	BdBOR1	0.90293	thioredoxin H	TrXH
BRADI_1g61470v3|KQK21549	BRADI_2g34110v3|KQK07242	BdBOR1	0.9109	protein DMP2	DMP2
BRADI_1g70390v3|KQK22972	BRADI_2g34110v3|KQK07242	BdBOR1	0.92533	probable peroxygenase 5	PXG5
BRADI_2g02140v3|KQK02539	BRADI_2g34110v3|KQK07242	BdBOR1	0.90803	basic 7S globulin-like	BG
BRADI_2g02150v3|KQK02540	BRADI_2g34110v3|KQK07242	BdBOR1	0.91153	Bowman-Birk type wound-induced ase inhibitor WIP1	WIP1
BRADI_2g24810v3|KQK06152	BRADI_2g34110v3|KQK07242	BdBOR1	0.9857	uncharacterized protein LOC100822227
BRADI_2g25745v3|PNT71289	BRADI_2g34110v3|KQK07242	BdBOR1	0.93317	phosphate dikinase 2 isoform X2	PPDK2
BRADI_2g38530v3|PNT72024	BRADI_2g34110v3|KQK07242	BdBOR1	0.90237	hypothetical protein BRADI_2g38530v3
BRADI_2g39280v3|KQK08053	BRADI_2g34110v3|KQK07242	BdBOR1	0.905	chymotrypsin inhibitor-2	CI-2
BRADI_2g39940v3|KQK08144	BRADI_2g34110v3|KQK07242	BdBOR1	0.90457	avenin-3	AVE3
BRADI_3g17070v3|KQJ95417	BRADI_2g34110v3|KQK07242	BdBOR1	0.90023	gamma-gliadin	GLI
BRADI_3g31750v3|KQJ97548	BRADI_2g34110v3|KQK07242	BdBOR1	0.92763	probable glutathione S-transferase GSTU6	GSTU6
BRADI_3g57460v3|KQK01674	BRADI_2g34110v3|KQK07242	BdBOR1	0.90223	uncharacterized protein LOC100824087
BRADI_4g00420v3|KQJ85586	BRADI_2g34110v3|KQK07242	BdBOR1	0.9059	grain softness	GSP
BRADI_4g03950v3|KQJ86201	BRADI_2g34110v3|KQK07242	BdBOR1	0.90357	vromindoline VIN2	VIN2
BRADI_4g09430v3|KQJ87108	BRADI_2g34110v3|KQK07242	BdBOR1	0.90673
BRADI_4g14920v3|KQJ88014	BRADI_2g34110v3|KQK07242	BdBOR1	0.9265	vacuolar defense	VD
BRADI_4g28220v3|KQJ89864	BRADI_2g34110v3|KQK07242	BdBOR1	0.90187	12S seed storage globulin 1	SSG1
BRADI_5g15427v3|PNT61455	BRADI_2g34110v3|KQK07242	BdBOR1	0.90023	ame: Full=Peroxygenase	PXG
BRADI_1g02470v3|KQK12253	BRADI_4g04420v3|KQJ86275	BdBOR3	0.92823	hypothetical protein BRADI_1g02470v3
BRADI_1g03510v3|KQK12400	BRADI_4g04420v3|KQJ86275	BdBOR3	0.91393	Bowman-Birk type trypsin inhibitor	BBI
BRADI_1g17140v3|KQK14543	BRADI_4g04420v3|KQJ86275	BdBOR3	0.91453	---NA---
BRADI_1g33840v3|KQK17341	BRADI_4g04420v3|KQJ86275	BdBOR3	0.9047	probable xyloglucan endotransglucosylase hydrolase 25	XTH25
BRADI_1g49200v3|KQK19591	BRADI_4g04420v3|KQJ86275	BdBOR3	0.9244	GDSL esterase lipase At1g28600	GSDL
BRADI_1g55560v3|KQK20603	BRADI_4g04420v3|KQJ86275	BdBOR3	0.9081	high molecular mass early light-inducible chloroplastic-like	ELIP
BRADI_1g65540v3|KQK22161	BRADI_4g04420v3|KQJ86275	BdBOR3	0.9358	asparagine synthetase [glutamine-hydrolyzing] 1	ASNS
BRADI_1g71280v3|KQK23097	BRADI_4g04420v3|KQJ86275	BdBOR3	0.9264	homeobox-leucine zipper HOX12	HOX12
BRADI_2g31690v3|KQK06950	BRADI_4g04420v3|KQJ86275	BdBOR3	0.9054	probable glucan 1,3-beta-glucosidase A	exgA
BRADI_2g35440v3|KQK07433	BRADI_4g04420v3|KQJ86275	BdBOR3	0.90567	uncharacterized protein LOC100843264
BRADI_2g47210v3|KQK09291	BRADI_4g04420v3|KQJ86275	BdBOR3	0.93	basic endochitinase A	CHIB A
BRADI_3g17997v3|KQJ95595	BRADI_4g04420v3|KQJ86275	BdBOR3	0.91123	noroxomaritidine synthase	CYP96T1
BRADI_3g33730v3|KQJ97853	BRADI_4g04420v3|KQJ86275	BdBOR3	0.91103	beta-amylase chloroplastic	BAM
BRADI_3g35660v3|KQJ98240	BRADI_4g04420v3|KQJ86275	BdBOR3	0.91873	Zinc finger (C3HC4-type RING finger) family	ZF C3HC4
BRADI_4g05440v3|KQJ86430	BRADI_4g04420v3|KQJ86275	BdBOR3	0.9285	thaumatin TLP7	TLP7
BRADI_4g32120v3|KQJ90512	BRADI_4g04420v3|KQJ86275	BdBOR3	0.92107	acyl-[acyl-carrier- ] desaturase chloroplastic-like	FADS
BRADI_5g10027v3|KQJ82606	BRADI_4g04420v3|KQJ86275	BdBOR3	0.9326
O. sativa
Os01g0102900|Os01t0102900-01	Os01t0175600-01	OsBOR1	0.9842	light-regulated chloroplastic	LIR1
Os01g0191200|Os01t0191200-01	Os01t0175600-01	OsBOR1	0.973	stem 28 kDa glyco	VSPA
Os01g0520500|Os01t0520500-01	Os01t0175600-01	OsBOR1	0.97473	uncharacterized protein LOC9269488
Os01g0611000|Os01t0611000-01	Os01t0175600-01	OsBOR1	0.96433	Os01g0611000, partial
Os01g0837700|Os01t0837700-00	Os01t0175600-01	OsBOR1	0.97633	---NA---
Os01g0878900|Os01t0878900-01	Os01t0175600-01	OsBOR1	0.9911	extradiol ring-cleavage dioxygenase	ERCD
Os02g0465900|Os02t0465900-01	Os01t0175600-01	OsBOR1	0.98227	gamma-glutamylcyclotransferase 2-2	GGCT2;2
Os02g0616100|Os02t0616100-01	Os01t0175600-01	OsBOR1	0.99053	leucine-rich repeat	LLR
Os02g0816300|Os02t0816300-01	Os01t0175600-01	OsBOR1	0.98773	CLIP-associated isoform X2	CLASP
Os03g0251000|Os03t0251000-03	Os01t0175600-01	OsBOR1	0.99007	kDa proline-rich	PRR
Os03g0658800|Os03t0658800-01	Os01t0175600-01	OsBOR1	0.99057	cytochrome P450 87A3-like isoform X2	CYP87A3
Os04g0644400|Os04t0644400-01	Os01t0175600-01	OsBOR1	0.99053
Os05g0565400|Os05t0565400-01	Os01t0175600-01	OsBOR1	0.98613	unknown protein
Os06g0317600|Os06t0317600-01	Os01t0175600-01	OsBOR1	0.98997	glycine rich	GRP
Os06g0647900|Os06t0647900-01	Os01t0175600-01	OsBOR1	0.98273	hypothetical protein OsI_23906
Os07g0142100|Os07t0142100-00	Os01t0175600-01	OsBOR1	0.99053	hypothetical protein EE612_037058, partial
Os07g0529600|Os07t0529600-01	Os01t0175600-01	OsBOR1	0.99293	thiamine thiazole synthase chloroplastic	THI1
Os08g0460000|Os08t0460000-01	Os01t0175600-01	OsBOR1	0.99047	germin 8-14	GER8-14
Os10g0148700|Os10t0148700-01	Os01t0175600-01	OsBOR1	0.9791	extensin	EXT
Os10g0150600|Os10t0150600-01	Os01t0175600-01	OsBOR1	0.9917	proline-rich 4	PRR4
Os10g0150700|Os10t0150700-01	Os01t0175600-01	OsBOR1	0.99343	proline-rich expressed	PRR
Os10g0150800|Os10t0150800-01	Os01t0175600-01	OsBOR1	0.98087	proline-rich expressed	PRR
Os10g0371000|Os10t0371000-01	Os01t0175600-01	OsBOR1	0.97343	pollen-specific C13	C13
Os11g0127951|Os11t0127951-00	Os01t0175600-01	OsBOR1	0.9783	hypothetical protein EE612_053273
Os11g0644700|Os11t0644700-01	Os01t0175600-01	OsBOR1	0.9878	dirigent 1	DIR1
Os11g0645400|Os11t0645400-01	Os01t0175600-01	OsBOR1	0.9904	dirigent 21	DIR21
Os12g0563600|Os12t0563600-03	Os01t0175600-01	OsBOR1	0.97387	---NA---
Os01g0594500|Os01t0594500-01	Os01t0175700-01	OsBOR2	0.99503	uncharacterized protein LOC4326386
Os01g0594900|Os01t0594900-01	Os01t0175700-01	OsBOR2	0.9958	---NA---
Os01g0919200|Os01t0919200-01	Os01t0175700-01	OsBOR2	0.97683	---NA---
Os01g0929600|Os01t0929600-01	Os01t0175700-01	OsBOR2	0.99587	ame: Full=Anther-specific RTS ame: Full= RICE TAPETUM-SPECIFIC Flags: Precursor	RTS
Os01g0976200|Os01t0976200-01	Os01t0175700-01	OsBOR2	0.99447	11S seed storage	11S
Os02g0520500|Os02t0520500-01	Os01t0175700-01	OsBOR2	0.99577	formin 10	FH10
Os02g0725500|Os02t0725500-00	Os01t0175700-01	OsBOR2	0.99567	early nodulin 1	ENOD1
Os03g0106800|Os03t0106800-01	Os01t0175700-01	OsBOR2	0.97483	ame: Full=Expansin-B10 ame: Full=Beta-expansin-10 ame: Full= 10 ame: Full= Flags: Precursor	EXPB10
Os03g0152300|Os03t0152300-01	Os01t0175700-01	OsBOR2	0.98517	peroxidase 44	PER44
Os04g0317800|Os04t0317800-01	Os01t0175700-01	OsBOR2	0.97757	pollen allergen Phl p 2	PHL P 2
Os04g0415900|Os04t0415900-00	Os01t0175700-01	OsBOR2	0.99583	Os04g0415900, partial
Os05g0225800|Os05t0225800-01	Os01t0175700-01	OsBOR2	0.97723	hypothetical protein DAI22_05g079100
Os05g0399700|Os05t0399700-01	Os01t0175700-01	OsBOR2	0.9863	ame: Full=Chitinase 7 ame: Full=Class I chitinase d Short= hia1d ame: Full=Pathogenesis related (PR)-3 chitinase 7 Flags: Precursor	CHT7
Os05g0597700|Os05t0597700-01	Os01t0175700-01	OsBOR2	0.9739	uncharacterized protein LOC4339826
Os06g0655200|Os06t0655200-01	Os01t0175700-01	OsBOR2	0.9872	pollen allergen Lol p 2-A	Lol p 2-A
Os07g0247000|Os07t0247000-02	Os01t0175700-01	OsBOR2	0.9805	probable endo-1,3(4)-beta-glucanase An02g00850	EBG
Os08g0222100|Os08t0222100-01	Os01t0175700-01	OsBOR2	0.9923	uncharacterized protein Os08g0218700/LOC_Os08g12160-like
Os09g0381400|Os09t0381400-01	Os01t0175700-01	OsBOR2	0.97957	cysteine ase	CYSASE
Os12g0420100|Os12t0420100-01	Os01t0175700-01	OsBOR2	0.9955	beta-glucosidase 38	BGLU38
Os01g0520500|Os01t0520500-01	Os05t0176800-01	OsBOR3	0.999	uncharacterized protein LOC9269488
Os01g0611000|Os01t0611000-01	Os05t0176800-01	OsBOR3	0.9961	Os01g0611000, partial
Os01g0837700|Os01t0837700-00	Os05t0176800-01	OsBOR3	0.99953	---NA---
Os02g0465900|Os02t0465900-01	Os05t0176800-01	OsBOR3	0.99927	gamma-glutamylcyclotransferase 2-2	GGCT2;2
Os03g0670700|Os03t0670700-01	Os05t0176800-01	OsBOR3	0.98983	retrotransposon Ty1-copia expressed	Ty1-copia
Os05g0399700|Os05t0399700-01	Os05t0176800-01	OsBOR3	0.9857	ame: Full=Chitinase 7 ame: Full=Class I chitinase d Short= hia1d ame: Full=Pathogenesis related (PR)-3 chitinase 7 Flags: Precursor	CHT7
Os06g0647500|Os06t0647500-01	Os05t0176800-01	OsBOR3	0.9765	hypothetical protein EE612_035676
Os06g0647900|Os06t0647900-01	Os05t0176800-01	OsBOR3	0.9961	hypothetical protein OsI_23906
Os07g0568700|Os07t0568700-02	Os05t0176800-01	OsBOR3	0.98187
Os10g0148700|Os10t0148700-01	Os05t0176800-01	OsBOR3	0.99997	extensin	EXT
Os10g0371000|Os10t0371000-01	Os05t0176800-01	OsBOR3	0.98853	pollen-specific C13	C13
Os10g0556100|Os10t0556100-01	Os05t0176800-01	OsBOR3	0.9723	ame: Full=Expansin-B4 ame: Full=Beta-expansin-4 ame: Full= 4 ame: Full= Flags: Precursor	EXPB4
Os11g0127951|Os11t0127951-00	Os05t0176800-01	OsBOR3	0.95667	hypothetical protein EE612_053273
Os02g0465900|Os02t0465900-01	Os12t0566000-02	OsBOR4	-0.95763	gamma-glutamylcyclotransferase 2-2	GGCT2;2
Os02g0610600|Os02t0610600-01	Os12t0566000-02	OsBOR4	0.90873	---NA---
Os02g0734900|Os02t0734900-01	Os12t0566000-02	OsBOR4	0.91353	Erwinia induced 2	EI2
Os03g0327600|Os03t0327600-01	Os12t0566000-02	OsBOR4	0.92127	---NA---
Os04g0418800|Os04t0418800-01	Os12t0566000-02	OsBOR4	0.9586
Os06g0647900|Os06t0647900-01	Os12t0566000-02	OsBOR4	-0.96123	hypothetical protein OsI_23906
Os10g0148700|Os10t0148700-01	Os12t0566000-02	OsBOR4	-0.95143	extensin	EXT
Os11g0127951|Os11t0127951-00	Os12t0566000-02	OsBOR4	-0.9785	hypothetical protein EE612_053273
S. bicolor
SORBI_3004G200200|EES05348	SORBI_3008G132300|KXG23717	SbBOR2	-0.90807	NBR1 homolog	NBR1
SORBI_3004G225100|KXG30695	SORBI_3008G132300|KXG23717	SbBOR2	0.93263
SORBI_3004G225200|EES05474	SORBI_3008G132300|KXG23717	SbBOR2	0.90397	nitrilase 2	NIT2
SORBI_3004G297950|OQU85739	SORBI_3008G132300|KXG23717	SbBOR2	0.91463	---NA---
SORBI_3004G309300|EES07578	SORBI_3008G132300|KXG23717	SbBOR2	0.937	ferredoxin--nitrite chloroplastic	NIR1
SORBI_3005G101900|EES09646	SORBI_3008G132300|KXG23717	SbBOR2	0.91517	flavonoid O-methyltransferase Os11g0303600	OMT
SORBI_3005G107300|EES08406	SORBI_3008G132300|KXG23717	SbBOR2	0.91317	uncharacterized protein LOC8071816
SORBI_3005G136200|EES08604	SORBI_3008G132300|KXG23717	SbBOR2	0.9054	chalcone synthase 2	CHS2
SORBI_3005G166100|EES10004	SORBI_3008G132300|KXG23717	SbBOR2	0.90293	Bax inhibitor-1 family	BI-1
SORBI_3005G216800|KXG29128	SORBI_3008G132300|KXG23717	SbBOR2	-0.937	mRNA splicing factor1	SF1
SORBI_3006G064100|EES12087	SORBI_3008G132300|KXG23717	SbBOR2	0.94727	phosphatase 2C 40	PP2C 40
SORBI_3006G231700|EES12932	SORBI_3008G132300|KXG23717	SbBOR2	-0.9299
SORBI_3006G249400|KXG27313	SORBI_3008G132300|KXG23717	SbBOR2	0.90297	glutamine chloroplastic	GLN
SORBI_3007G069600|KXG24660	SORBI_3008G132300|KXG23717	SbBOR2	-0.92707	transcription factor GTE7-like	GTE7
SORBI_3007G090436|OQU80171	SORBI_3008G132300|KXG23717	SbBOR2	0.9338	xyloglucan endotransglycosylase hydrolase 8-like
SORBI_3007G153900|EES13985	SORBI_3008G132300|KXG23717	SbBOR2	0.9318
SORBI_3007G159450|OQU80646	SORBI_3008G132300|KXG23717	SbBOR2	0.9087	SH3 domain-containing	SH3
SORBI_3007G159600|EES14025	SORBI_3008G132300|KXG23717	SbBOR2	0.91487
SORBI_3007G159650|OQU80647	SORBI_3008G132300|KXG23717	SbBOR2	0.93503	SH3 domain-containing	SH3
SORBI_3008G049200|KXG23047	SORBI_3008G132300|KXG23717	SbBOR2	0.9001	abscisic stress-ripening 5-like	ASR5
SORBI_3008G074500|KXG23247	SORBI_3008G132300|KXG23717	SbBOR2	0.9171	probable leucine-rich repeat receptor kinase At5g49770 isoform X1	LRR
SORBI_3008G137700|KXG23767	SORBI_3008G132300|KXG23717	SbBOR2	-0.92453	factor of DNA methylation 2-like isoform X1	DTF2
SORBI_3008G179900|KXG24065	SORBI_3008G132300|KXG23717	SbBOR2	0.9443	cysteine synthase	CS
SORBI_3008G190500|EES16456	SORBI_3008G132300|KXG23717	SbBOR2	-0.90563
SORBI_3009G015700|EES17589	SORBI_3008G132300|KXG23717	SbBOR2	-0.92133	actin-depolymerizing factor 7	ADF7
SORBI_3009G016600|EES17592	SORBI_3008G132300|KXG23717	SbBOR2	0.91523	transcription factor MYB21	MYB21
SORBI_3009G024600|OQU77286	SORBI_3008G132300|KXG23717	SbBOR2	0.9332	floral homeotic APETALA 2 isoform X3	APETALA 2
SORBI_3009G063400|EES19124	SORBI_3008G132300|KXG23717	SbBOR2	0.9185	cellulose synthase-1	CESA1
SORBI_3009G075500|KXG21523	SORBI_3008G132300|KXG23717	SbBOR2	0.90543	homologue of Arabidopsis gene AGAMOUS	AGAMOUS
SORBI_3010G019900|EER87770	SORBI_3008G132300|KXG23717	SbBOR2	0.9444
SORBI_3010G113000|KXG19772	SORBI_3008G132300|KXG23717	SbBOR2	0.932	aldehyde dehydrogenase family 2 member mitochondrial-like	ALDH2
SORBI_3010G177800|KXG20265	SORBI_3008G132300|KXG23717	SbBOR2	0.91457
SORBI_3010G214600|EER90148	SORBI_3008G132300|KXG23717	SbBOR2	0.91307	chloride channel CLC-a	CLC-A
SORBI_3001G266100|EER91737	SORBI_3009G064200|KXG21448	SbBOR3	0.9482	proline-rich 4	PRR4
SORBI_3001G334501|OQU92381	SORBI_3009G064200|KXG21448	SbBOR3	0.9586	acyl-[acyl-carrier- ] desaturase chloroplastic-like	ADC
SORBI_3001G391800|KXG39501	SORBI_3009G064200|KXG21448	SbBOR3	0.93313	hypothetical protein SORBI_3001G391800, partial
SORBI_3001G438400|EER92564	SORBI_3009G064200|KXG21448	SbBOR3	0.9573	proline-rich 4-like	PRR4
SORBI_3001G438500|EER92565	SORBI_3009G064200|KXG21448	SbBOR3	0.95697	proline-rich 4	PRR4
SORBI_3002G270400|OQU89797	SORBI_3009G064200|KXG21448	SbBOR3	0.95713	YY1 precursor	YY1
SORBI_3002G403400|EER97675	SORBI_3009G064200|KXG21448	SbBOR3	0.90377	histone -like	Histone-like
SORBI_3003G263800|EES03464	SORBI_3009G064200|KXG21448	SbBOR3	0.95667
SORBI_3004G215000|EES05426	SORBI_3009G064200|KXG21448	SbBOR3	0.95937	uncharacterized protein At4g06744
SORBI_3004G297950|OQU85739	SORBI_3009G064200|KXG21448	SbBOR3	0.94137	---NA---
SORBI_3005G118700|EES08507	SORBI_3009G064200|KXG21448	SbBOR3	0.90137
SORBI_3006G074300|EES10774	SORBI_3009G064200|KXG21448	SbBOR3	0.97787	non-specific lipid transfer GPI-anchored 1	LTPG1
SORBI_3006G172700|EES11244	SORBI_3009G064200|KXG21448	SbBOR3	0.95407
SORBI_3006G238000|EES12957	SORBI_3009G064200|KXG21448	SbBOR3	0.94277	14 kDa proline-rich	PRR
SORBI_3006G267400|EES11651	SORBI_3009G064200|KXG21448	SbBOR3	0.95737	uncharacterized protein LOC8076463
SORBI_3007G098600|EES13656	SORBI_3009G064200|KXG21448	SbBOR3	0.95683	peroxidase 40	PER40
SORBI_3007G164750|OQU80696	SORBI_3009G064200|KXG21448	SbBOR3	0.95587	---NA---
SORBI_3007G180700|EES15249	SORBI_3009G064200|KXG21448	SbBOR3	0.95763	non-specific lipid-transfer C4	OsC4
SORBI_3007G213400|KXG25650	SORBI_3009G064200|KXG21448	SbBOR3	0.91167	---NA---
SORBI_3008G035400|EES16636	SORBI_3009G064200|KXG21448	SbBOR3	0.9191	stress-response A B barrel domain-containing At5g22580	SRABDP
SORBI_3009G059100|EES17780	SORBI_3009G064200|KXG21448	SbBOR3	0.9545	germin 8-14	GER8-14
SORBI_3009G141300|EES18246	SORBI_3009G064200|KXG21448	SbBOR3	0.90003	GDSL esterase lipase At1g71691	GSDL
T. aestivum
TraesCS1A02G150700.1	TraesCS1A02G117500.1	TaBOR1-A	0.99663	unc-13 homolog	UNC13
TraesCS1A02G173600.1	TraesCS1A02G117500.1	TaBOR1-A	0.99683	LIM domain-containing PLIM2b-like	PLIM2B
TraesCS1A02G247300.1	TraesCS1A02G117500.1	TaBOR1-A	0.9967	CSC1 At4g02900
TraesCS1A02G326400.1	TraesCS1A02G117500.1	TaBOR1-A	0.9973	photosystem II reaction center W chloroplastic-like	PSBW
TraesCS1A02G443800.1	TraesCS1A02G117500.1	TaBOR1-A	0.99623	probable pathogenesis-related ARB_02861	PR
TraesCS1A02G444700.1	TraesCS1A02G117500.1	TaBOR1-A	0.99693	aspartic ase chloroplast-like
TraesCS1B02G067600.1	TraesCS1A02G117500.1	TaBOR1-A	0.9964	benzoate-- peroxisomal-like
TraesCS1B02G072100.1	TraesCS1A02G117500.1	TaBOR1-A	0.9963	clathrin interactor EPSIN 1-like	EPSIN1
TraesCS1B02G136100.1	TraesCS1A02G117500.1	TaBOR1-A	0.9966	hypothetical protein CFC21_006043
TraesCS1B02G137300.2	TraesCS1A02G117500.1	TaBOR1-A	0.99717	boron transporter 4-like isoform X3	BOR
TraesCS1B02G147900.1	TraesCS1A02G117500.1	TaBOR1-A	0.9963	hypothetical protein CFC21_006166
TraesCS1B02G162600.1	TraesCS1A02G117500.1	TaBOR1-A	0.99667	hypothetical protein CFC21_006327
TraesCS1B02G242900.1	TraesCS1A02G117500.1	TaBOR1-A	0.99677	pectinesterase inhibitor-like	PMEI
TraesCS1B02G257900.1	TraesCS1A02G117500.1	TaBOR1-A	0.9972	CSC1 At4g02900
TraesCS1B02G479500.1	TraesCS1A02G117500.1	TaBOR1-A	0.99613
TraesCS1D02G037600.1	TraesCS1A02G117500.1	TaBOR1-A	0.99743
TraesCS1D02G043500.1	TraesCS1A02G117500.1	TaBOR1-A	0.9975	uncharacterized protein LOC109741522
TraesCS1D02G117300.1	TraesCS1A02G117500.1	TaBOR1-A	0.99603	uncharacterized protein LOC109771898
TraesCS1D02G145300.1	TraesCS1A02G117500.1	TaBOR1-A	0.99707	myosin-binding 7-like	MYOB7
TraesCS1D02G165200.1	TraesCS1A02G117500.1	TaBOR1-A	0.9964	LIM domain-containing PLIM2c-like	PLIM2C
TraesCS1D02G165900.1	TraesCS1A02G117500.1	TaBOR1-A	0.99683	hypothetical protein D1007_53605
TraesCS1D02G230700.1	TraesCS1A02G117500.1	TaBOR1-A	0.99627	pectinesterase inhibitor-like	PMEI
TraesCS1D02G246500.1	TraesCS1A02G117500.1	TaBOR1-A	0.99703
TraesCS1D02G302400.1	TraesCS1A02G117500.1	TaBOR1-A	0.99803	hypothetical protein CFC21_076154
TraesCS1D02G397800.1	TraesCS1A02G117500.1	TaBOR1-A	0.99643
TraesCS1D02G452800.1	TraesCS1A02G117500.1	TaBOR1-A	0.99687	aspartic ase CDR1-like	CDR1
TraesCS2A02G092800.1	TraesCS1A02G117500.1	TaBOR1-A	0.99673	probable pectinesterase pectinesterase inhibitor 21	PMEI
TraesCS2A02G122600.1	TraesCS1A02G117500.1	TaBOR1-A	0.99613	cellulose synthase D3	CSLD3
TraesCS2A02G140900.1	TraesCS1A02G117500.1	TaBOR1-A	0.99673	basic leucine zipper 2-like	BZIP2
TraesCS2A02G261500.1	TraesCS1A02G117500.1	TaBOR1-A	0.9966	ADP-ribosylation factor GTPase-activating AGD13	AGD13
TraesCS2A02G288400.1	TraesCS1A02G117500.1	TaBOR1-A	0.99707	pollen-specific C13-like	C13
TraesCS2A02G295300.1	TraesCS1A02G117500.1	TaBOR1-A	0.99667
TraesCS2A02G327200.1	TraesCS1A02G117500.1	TaBOR1-A	0.99623
TraesCS2A02G344200.1	TraesCS1A02G117500.1	TaBOR1-A	0.99663	pectinesterase pectinesterase inhibitor 28	PMEI28
TraesCS2A02G410700.1	TraesCS1A02G117500.1	TaBOR1-A	0.99657	actin-depolymerizing factor 6 isoform X1	ADF6
TraesCS2A02G524500.1	TraesCS1A02G117500.1	TaBOR1-A	0.9962	MIZU-KUSSEI 1-like	MIZ1
TraesCS2A02G582800.1	TraesCS1A02G117500.1	TaBOR1-A	0.99687
TraesCS2B02G011000.1	TraesCS1A02G117500.1	TaBOR1-A	0.99683	hypothetical protein CFC21_020572
TraesCS2B02G038300.1	TraesCS1A02G117500.1	TaBOR1-A	0.99633	subtilisin-like protease	SBT
TraesCS2B02G055700.1	TraesCS1A02G117500.1	TaBOR1-A	0.99613	bidirectional sugar transporter SWEET6b-like	SWEET6B
TraesCS2B02G057200.1	TraesCS1A02G117500.1	TaBOR1-A	0.99753	ELMO domain-containing A-like	ELMOA
TraesCS2B02G107500.1	TraesCS1A02G117500.1	TaBOR1-A	0.99673	probable pectinesterase pectinesterase inhibitor 21	PMEI21
TraesCS2B02G144900.1	TraesCS1A02G117500.1	TaBOR1-A	0.99667	cellulose synthase D3	CSLD3
TraesCS2B02G165700.1	TraesCS1A02G117500.1	TaBOR1-A	0.99663	basic leucine zipper 2-like	BZIP2
TraesCS2B02G189100.1	TraesCS1A02G117500.1	TaBOR1-A	0.99637	2-hydroxy-6-oxo-6-phenylhexa-2,4-dienoate hydrolase-like	HOPDA
TraesCS2B02G288200.2	TraesCS1A02G117500.1	TaBOR1-A	0.99603	hypothetical protein CFC21_023478
TraesCS2B02G305200.1	TraesCS1A02G117500.1	TaBOR1-A	0.99697
TraesCS2B02G311800.1	TraesCS1A02G117500.1	TaBOR1-A	0.99613
TraesCS2B02G341700.1	TraesCS1A02G117500.1	TaBOR1-A	0.99633	hypothetical protein CFC21_024012
TraesCS2B02G366200.1	TraesCS1A02G117500.1	TaBOR1-A	0.9966	U-box domain-containing 7-like	PUB7
TraesCS2B02G429500.1	TraesCS1A02G117500.1	TaBOR1-A	0.99627	actin-depolymerizing factor 6 isoform X1	ADF6
TraesCS2B02G432100.1	TraesCS1A02G117500.1	TaBOR1-A	0.9962	unnamed protein product
TraesCS2B02G547300.1	TraesCS1A02G117500.1	TaBOR1-A	0.99693
TraesCS2B02G554600.1	TraesCS1A02G117500.1	TaBOR1-A	0.9971	MIZU-KUSSEI 1-like	MIZ1
TraesCS2B02G616800.1	TraesCS1A02G117500.1	TaBOR1-A	0.99637	cytochrome c-like	CYC
TraesCS2D02G011500.1	TraesCS1A02G117500.1	TaBOR1-A	0.99637	hypothetical protein CFC21_027075
TraesCS2D02G042400.1	TraesCS1A02G117500.1	TaBOR1-A	0.99657	bidirectional sugar transporter SWEET6b-like	SWEET6B
TraesCS2D02G043600.1	TraesCS1A02G117500.1	TaBOR1-A	0.99637	ELMO domain-containing A-like	ELMOA
TraesCS2D02G091800.1	TraesCS1A02G117500.1	TaBOR1-A	0.99707	probable pectinesterase pectinesterase inhibitor 21	PMEI
TraesCS2D02G144300.1	TraesCS1A02G117500.1	TaBOR1-A	0.99637
TraesCS2D02G159400.1	TraesCS1A02G117500.1	TaBOR1-A	0.99647	uncharacterized protein LOC109773543
TraesCS2D02G235200.1	TraesCS1A02G117500.1	TaBOR1-A	0.99697	actin-depolymerizing factor 9	ADF9
TraesCS2D02G255000.1	TraesCS1A02G117500.1	TaBOR1-A	0.99697	WW domain-binding 11-like	WBP11
TraesCS2D02G268500.2	TraesCS1A02G117500.1	TaBOR1-A	0.9969	uncharacterized protein LOC109752394 isoform X2
TraesCS2D02G286700.1	TraesCS1A02G117500.1	TaBOR1-A	0.997	pollen-specific C13-like	C13
TraesCS2D02G322500.1	TraesCS1A02G117500.1	TaBOR1-A	0.99677	hypothetical protein CFC21_030328
TraesCS2D02G408100.1	TraesCS1A02G117500.1	TaBOR1-A	0.99613	actin-depolymerizing factor 6 isoform X1	ADF6
TraesCS2D02G472600.1	TraesCS1A02G117500.1	TaBOR1-A	0.99643	hypothetical protein CFC21_031832
TraesCS2D02G477300.4	TraesCS1A02G117500.1	TaBOR1-A	0.99627	S-(+)-linalool chloroplastic-like	LIS
TraesCS2D02G566900.1	TraesCS1A02G117500.1	TaBOR1-A	0.9967	cytochrome c-like	CYC
TraesCS3A02G004000.1	TraesCS1A02G117500.1	TaBOR1-A	0.9962	hypothetical protein CFC21_033256
TraesCS3A02G004400.1	TraesCS1A02G117500.1	TaBOR1-A	0.99703	hypothetical protein TRIUR3_26962
TraesCS3A02G004900.1	TraesCS1A02G117500.1	TaBOR1-A	0.99703	hypothetical protein TRIUR3_26962
TraesCS3A02G061200.2	TraesCS1A02G117500.1	TaBOR1-A	0.99703
TraesCS3A02G066800.1	TraesCS1A02G117500.1	TaBOR1-A	0.99667	uncharacterized protein LOC119271130
TraesCS3A02G171800.1	TraesCS1A02G117500.1	TaBOR1-A	0.99623	uncharacterized protein LOC119267830
TraesCS3A02G186000.1	TraesCS1A02G117500.1	TaBOR1-A	0.9968	phosphatidylinositol 4-kinase gamma 1-like	PI4KG1
TraesCS3A02G229500.1	TraesCS1A02G117500.1	TaBOR1-A	0.99633	myb-related 340-like	MYR340
TraesCS3A02G230200.1	TraesCS1A02G117500.1	TaBOR1-A	0.99633	probable glycosyltransferase At5g03795
TraesCS3A02G269700.1	TraesCS1A02G117500.1	TaBOR1-A	0.99633
TraesCS3A02G270400.1	TraesCS1A02G117500.1	TaBOR1-A	0.99603	rho guanine nucleotide exchange factor 8-like	ROPGEF08
TraesCS3A02G277000.1	TraesCS1A02G117500.1	TaBOR1-A	0.99647	Profilin-2 4	PFN2 4
TraesCS3A02G306000.1	TraesCS1A02G117500.1	TaBOR1-A	0.99683	CBL-interacting kinase 30-like	CIPK30
TraesCS3A02G313800.1	TraesCS1A02G117500.1	TaBOR1-A	0.9966	rapid alkalinization factor-like	RALF
TraesCS3A02G326400.1	TraesCS1A02G117500.1	TaBOR1-A	0.99683	probable serine threonine- kinase PBL23	PBL23
TraesCS3A02G391300.1	TraesCS1A02G117500.1	TaBOR1-A	0.99687	SNAP25 homologous SNAP33-like	SNP33
TraesCS3A02G439100.2	TraesCS1A02G117500.1	TaBOR1-A	0.9965	hypothetical protein CFC21_037695
TraesCS3B02G015900.1	TraesCS1A02G117500.1	TaBOR1-A	0.9966	hypothetical protein CFC21_038924
TraesCS3B02G079600.1	TraesCS1A02G117500.1	TaBOR1-A	0.9966	hypothetical protein CFC21_039685
TraesCS3B02G085300.1	TraesCS1A02G117500.1	TaBOR1-A	0.99713	RHOMBOID 1	RHOMBOID1
TraesCS3B02G215600.1	TraesCS1A02G117500.1	TaBOR1-A	0.99697	phosphatidylinositol 4-kinase gamma 1-like	PI4KG1
TraesCS3B02G258800.1	TraesCS1A02G117500.1	TaBOR1-A	0.9974	myb-related 340-like	MYR340
TraesCS3B02G259100.1	TraesCS1A02G117500.1	TaBOR1-A	0.99693	proline-rich receptor kinase PERK8	PERK8
TraesCS3B02G304200.1	TraesCS1A02G117500.1	TaBOR1-A	0.99687	rho guanine nucleotide exchange factor 8-like	ROPGEF08
TraesCS3B02G311200.1	TraesCS1A02G117500.1	TaBOR1-A	0.99667	Profilin-2 4	PFN2 4
TraesCS3B02G355700.1	TraesCS1A02G117500.1	TaBOR1-A	0.99697	probable serine threonine- kinase PBL23	PBL23
TraesCS3B02G381500.1	TraesCS1A02G117500.1	TaBOR1-A	0.99677	hypothetical protein CFC21_042754
TraesCS3B02G423500.1	TraesCS1A02G117500.1	TaBOR1-A	0.99693	SNAP25 homologous SNAP33-like	SNP33
TraesCS3B02G461600.1	TraesCS1A02G117500.1	TaBOR1-A	0.99663	unnamed protein product
TraesCS3B02G507000.1	TraesCS1A02G117500.1	TaBOR1-A	0.99643
TraesCS3B02G587800.1	TraesCS1A02G117500.1	TaBOR1-A	0.99603	dnaJ homolog subfamily B member 1-like	DNAJB1
TraesCS3D02G066500.1	TraesCS1A02G117500.1	TaBOR1-A	0.99677	uncharacterized protein LOC109776446
TraesCS3D02G070700.1	TraesCS1A02G117500.1	TaBOR1-A	0.9968	RHOMBOID 1	RHOMBOID1
TraesCS3D02G178400.1	TraesCS1A02G117500.1	TaBOR1-A	0.99703	uncharacterized protein LOC109749606
TraesCS3D02G259900.1	TraesCS1A02G117500.1	TaBOR1-A	0.99653	zinc finger CCCH domain-containing 15-like	ZC3H15
TraesCS3D02G269400.1	TraesCS1A02G117500.1	TaBOR1-A	0.9967	aldehyde oxidase GLOX-like	GLOX
TraesCS3D02G319800.1	TraesCS1A02G117500.1	TaBOR1-A	0.99663
TraesCS3D02G343200.1	TraesCS1A02G117500.1	TaBOR1-A	0.9962
TraesCS3D02G384300.1	TraesCS1A02G117500.1	TaBOR1-A	0.99607	SNAP25 homologous SNAP33-like	SNP33
TraesCS3D02G431900.1	TraesCS1A02G117500.1	TaBOR1-A	0.99673	hypothetical protein CFC21_049530
TraesCS3D02G457700.1	TraesCS1A02G117500.1	TaBOR1-A	0.99637	hypothetical protein CFC21_049800
TraesCS3D02G542100.1	TraesCS1A02G117500.1	TaBOR1-A	0.99663	probable transport Sec1b	SEC1B
TraesCS4A02G004000.1	TraesCS1A02G117500.1	TaBOR1-A	0.99707	probable leucine-rich repeat receptor kinase At2g28990	LRRK
TraesCS4A02G143800.1	TraesCS1A02G117500.1	TaBOR1-A	0.99607	probable galacturonosyltransferase-like 4	GATL4
TraesCS4A02G171100.1	TraesCS1A02G117500.1	TaBOR1-A	0.99647	unnamed protein product
TraesCS4A02G171300.1	TraesCS1A02G117500.1	TaBOR1-A	0.9967	nucleolar dao-5-like	DAO5
TraesCS4A02G200400.1	TraesCS1A02G117500.1	TaBOR1-A	0.99667	ferroptosis suppressor 1-like	FSP1
TraesCS4A02G227200.2	TraesCS1A02G117500.1	TaBOR1-A	0.99677	probable serine threonine- kinase At1g54610
TraesCS4A02G285000.1	TraesCS1A02G117500.1	TaBOR1-A	0.99713	pollen allergen Phl p -like	PHLP
TraesCS4A02G286800.1	TraesCS1A02G117500.1	TaBOR1-A	0.99683	pollen allergen KBG 41-like	KBG41
TraesCS4A02G287600.1	TraesCS1A02G117500.1	TaBOR1-A	0.9967
TraesCS4A02G402400.1	TraesCS1A02G117500.1	TaBOR1-A	0.99727	hypothetical protein CFC21_035624
TraesCS4A02G402600.1	TraesCS1A02G117500.1	TaBOR1-A	0.9964	hypothetical protein CFC21_054832
TraesCS4A02G441600.1	TraesCS1A02G117500.1	TaBOR1-A	0.99693	probable receptor kinase At4g39110
TraesCS4B02G002300.1	TraesCS1A02G117500.1	TaBOR1-A	0.9968	receptor kinase ANXUR1	ANXUR1
TraesCS4B02G056900.1	TraesCS1A02G117500.1	TaBOR1-A	0.9974	CSC1 RXW8	RXW8
TraesCS4B02G092300.1	TraesCS1A02G117500.1	TaBOR1-A	0.99707	hypothetical protein CFC21_056865
TraesCS4B02G153800.1	TraesCS1A02G117500.1	TaBOR1-A	0.99643	probable galacturonosyltransferase-like 4	GATL4
TraesCS4B02G187700.1	TraesCS1A02G117500.1	TaBOR1-A	0.99693	hypothetical protein CFC21_057860
TraesCS4B02G233600.1	TraesCS1A02G117500.1	TaBOR1-A	0.99633	proline-rich receptor kinase PERK4	PERK4
TraesCS4B02G307100.1	TraesCS1A02G117500.1	TaBOR1-A	0.99787	NDR1 HIN1 13	NHL13
TraesCS4B02G325200.1	TraesCS1A02G117500.1	TaBOR1-A	0.99683	hypothetical protein CFC21_059200
TraesCS4B02G327700.1	TraesCS1A02G117500.1	TaBOR1-A	0.9964
TraesCS4B02G391300.1	TraesCS1A02G117500.1	TaBOR1-A	0.99603
TraesCS4D02G001000.1	TraesCS1A02G117500.1	TaBOR1-A	0.99707	receptor kinase ANXUR1	ANXUR1
TraesCS4D02G024800.1	TraesCS1A02G117500.1	TaBOR1-A	0.9964	pollen allergen KBG 41-like	KBG41
TraesCS4D02G057200.1	TraesCS1A02G117500.1	TaBOR1-A	0.99697	CSC1 RXW8	RXW8
TraesCS4D02G086800.1	TraesCS1A02G117500.1	TaBOR1-A	0.9963	probable serine threonine- kinase At1g54610
TraesCS4D02G120000.1	TraesCS1A02G117500.1	TaBOR1-A	0.99673	methylesterase 17-like	MES17
TraesCS4D02G130300.1	TraesCS1A02G117500.1	TaBOR1-A	0.99627	probable serine threonine- kinase PBL25	PBL25
TraesCS4D02G189100.1	TraesCS1A02G117500.1	TaBOR1-A	0.99693	hypothetical protein CFC21_061911
TraesCS4D02G299600.1	TraesCS1A02G117500.1	TaBOR1-A	0.99667	probable leucine-rich repeat receptor kinase At2g28990	LRRK
TraesCS4D02G305300.1	TraesCS1A02G117500.1	TaBOR1-A	0.99663	NDR1 HIN1 13	NHL13
TraesCS4D02G322100.1	TraesCS1A02G117500.1	TaBOR1-A	0.99687	nucleolar 58 isoform X1	NOP58
TraesCS4D02G334500.1	TraesCS1A02G117500.1	TaBOR1-A	0.99643	unc-13 homolog	UNC13A
TraesCS5A02G000400.1	TraesCS1A02G117500.1	TaBOR1-A	0.99637	actin-1-like	ACT1
TraesCS5A02G012800.1	TraesCS1A02G117500.1	TaBOR1-A	0.99713	proteoglycan 4-like	PRG4
TraesCS5A02G012900.1	TraesCS1A02G117500.1	TaBOR1-A	0.99673	repressed by EFG1 1-like	RBE1
TraesCS5A02G088000.1	TraesCS1A02G117500.1	TaBOR1-A	0.99613	Plant invertase pectin methylesterase inhibitor superfamily
TraesCS5A02G111500.1	TraesCS1A02G117500.1	TaBOR1-A	0.99627	nifU chloroplastic	NIFU
TraesCS5A02G118200.1	TraesCS1A02G117500.1	TaBOR1-A	0.99727	calcium-dependent kinase 29-like	CPK29
TraesCS5A02G136500.1	TraesCS1A02G117500.1	TaBOR1-A	0.99633	hypothetical protein TRIUR3_27534
TraesCS5A02G171200.1	TraesCS1A02G117500.1	TaBOR1-A	0.99653	NDR1 HIN1 6	NHL13
TraesCS5A02G209500.1	TraesCS1A02G117500.1	TaBOR1-A	0.99687	CBS domain-containing CBSCBSPB5-like	CBS
TraesCS5A02G216500.1	TraesCS1A02G117500.1	TaBOR1-A	0.99707
TraesCS5A02G329600.1	TraesCS1A02G117500.1	TaBOR1-A	0.99697	glucan endo-1,3-beta-glucosidase-like isoform X2
TraesCS5A02G329700.1	TraesCS1A02G117500.1	TaBOR1-A	0.997	glucan endo-1,3-beta-glucosidase-like
TraesCS5A02G330100.1	TraesCS1A02G117500.1	TaBOR1-A	0.99603	defensin Ec-AMP-D1-like	DEF1
TraesCS5A02G450600.1	TraesCS1A02G117500.1	TaBOR1-A	0.99703	pectinesterase pectinesterase inhibitor 45	PMEI45
TraesCS5A02G497500.1	TraesCS1A02G117500.1	TaBOR1-A	0.99633	hypothetical protein CFC21_068789
TraesCS5B02G068900.1	TraesCS1A02G117500.1	TaBOR1-A	0.99617
TraesCS5B02G168700.1	TraesCS1A02G117500.1	TaBOR1-A	0.99683	NDR1 HIN1 6	NHL6
TraesCS5B02G458900.1	TraesCS1A02G117500.1	TaBOR1-A	0.99633	pectinesterase pectinesterase inhibitor 45	PMEI45
TraesCS5D02G119100.1	TraesCS1A02G117500.1	TaBOR1-A	0.99707	calcium-dependent kinase 29-like	CPK29
TraesCS5D02G128400.1	TraesCS1A02G117500.1	TaBOR1-A	0.9969	nifU chloroplastic	NIFU
TraesCS5D02G215700.1	TraesCS1A02G117500.1	TaBOR1-A	0.99653	CBS domain-containing CBSCBSPB5-like	CBS
TraesCS5D02G519300.1	TraesCS1A02G117500.1	TaBOR1-A	0.9964	subtilisin-like protease	SBT
TraesCS6A02G021600.1	TraesCS1A02G117500.1	TaBOR1-A	0.99627	microtubule-associated futsch-like	FUTSCH
TraesCS6A02G021700.1	TraesCS1A02G117500.1	TaBOR1-A	0.99677	hypothetical protein CFC21_099728
TraesCS6A02G088400.1	TraesCS1A02G117500.1	TaBOR1-A	0.99693	pollen allergen Phl p -like	PHLP
TraesCS6A02G121200.1	TraesCS1A02G117500.1	TaBOR1-A	0.99697	myristoylated alanine-rich C-kinase substrate-like	MARCKS
TraesCS6A02G196000.1	TraesCS1A02G117500.1	TaBOR1-A	0.9962	rho guanine nucleotide exchange factor 8-like	ROPGEF8
TraesCS6A02G288200.1	TraesCS1A02G117500.1	TaBOR1-A	0.99677	sodium-coupled neutral amino acid transporter 1-like	SLC
TraesCS6A02G310000.1	TraesCS1A02G117500.1	TaBOR1-A	0.99677	hypothetical protein CFC21_084511
TraesCS6A02G398800.1	TraesCS1A02G117500.1	TaBOR1-A	0.99697	glucan endo-1,3-beta-glucosidase 8-like	E138
TraesCS6B02G010400.1	TraesCS1A02G117500.1	TaBOR1-A	0.99637
TraesCS6B02G029200.1	TraesCS1A02G117500.1	TaBOR1-A	0.9966	trinucleotide repeat-containing gene 18 -like	TNRC18
TraesCS6B02G029300.1	TraesCS1A02G117500.1	TaBOR1-A	0.9962	trinucleotide repeat-containing gene 18 -like	TNRC18
TraesCS6B02G063100.1	TraesCS1A02G117500.1	TaBOR1-A	0.99663	uncharacterized protein LOC119324322
TraesCS6B02G149500.1	TraesCS1A02G117500.1	TaBOR1-A	0.99673	stress response NST1-like	NST1
TraesCS6B02G277600.1	TraesCS1A02G117500.1	TaBOR1-A	0.9964	actin-depolymerizing factor 1-like	ADF1
TraesCS6B02G373100.2	TraesCS1A02G117500.1	TaBOR1-A	0.99643	very-long-chain (3R)-3-hydroxyacyl- dehydratase PASTICCINO 2B-like	PAS2
TraesCS6B02G386100.1	TraesCS1A02G117500.1	TaBOR1-A	0.99653	serine threonine- kinase BLUS1-like isoform X1	BLUS1
TraesCS6D02G025300.1	TraesCS1A02G117500.1	TaBOR1-A	0.99683	microtubule-associated futsch-like	FUTSCH
TraesCS6D02G111300.1	TraesCS1A02G117500.1	TaBOR1-A	0.99657	stress response NST1-like	NST1
TraesCS6D02G126900.1	TraesCS1A02G117500.1	TaBOR1-A	0.99603	transcription factor MYB104-like	MYB104
TraesCS6D02G133000.1	TraesCS1A02G117500.1	TaBOR1-A	0.99693	premnaspirodiene oxygenase-like
TraesCS6D02G143700.1	TraesCS1A02G117500.1	TaBOR1-A	0.99647	clathrin assembly At5g57200	ANTH
TraesCS6D02G229200.1	TraesCS1A02G117500.1	TaBOR1-A	0.99647	actin-depolymerizing factor 1	ADF1
TraesCS6D02G270800.1	TraesCS1A02G117500.1	TaBOR1-A	0.99647	sodium-coupled neutral amino acid transporter 1-like	SLC
TraesCS6D02G280200.2	TraesCS1A02G117500.1	TaBOR1-A	0.99717	hypothetical protein CFC21_093615
TraesCS6D02G361300.1	TraesCS1A02G117500.1	TaBOR1-A	0.99623	hypothetical protein CFC21_094439
TraesCS7A02G050500.1	TraesCS1A02G117500.1	TaBOR1-A	0.9968	probable calcium-binding CML28	CML28
TraesCS7A02G055000.1	TraesCS1A02G117500.1	TaBOR1-A	0.9965	probable receptor kinase At2g21480
TraesCS7A02G108100.1	TraesCS1A02G117500.1	TaBOR1-A	0.99663	probable mitochondrial saccharopine dehydrogenase-like oxidoreductase At5g39410	SDH
TraesCS7A02G136600.1	TraesCS1A02G117500.1	TaBOR1-A	0.99703	COBRA 10	COBL10
TraesCS7A02G145400.1	TraesCS1A02G117500.1	TaBOR1-A	0.99633	ATPase plasma membrane-type-like isoform X1
TraesCS7A02G155200.1	TraesCS1A02G117500.1	TaBOR1-A	0.9968	U-box domain-containing 52-like	PUB52
TraesCS7A02G155300.1	TraesCS1A02G117500.1	TaBOR1-A	0.99713	hypothetical protein CFC21_096544
TraesCS7A02G271700.1	TraesCS1A02G117500.1	TaBOR1-A	0.9966	uncharacterized protein LOC119331468
TraesCS7A02G281300.1	TraesCS1A02G117500.1	TaBOR1-A	0.99703	polcalcin Phl p 7	PHLP7
TraesCS7A02G368400.1	TraesCS1A02G117500.1	TaBOR1-A	0.9963	syntaxin-124-like	SYP124
TraesCS7A02G416100.1	TraesCS1A02G117500.1	TaBOR1-A	0.99683	probable serine threonine- kinase PBL17	PBL17
TraesCS7A02G568600.1	TraesCS1A02G117500.1	TaBOR1-A	0.99677	hypothetical protein CFC21_100905
TraesCS7B02G037700.1	TraesCS1A02G117500.1	TaBOR1-A	0.99677	COBRA 10	CBL10
TraesCS7B02G047600.1	TraesCS1A02G117500.1	TaBOR1-A	0.99693	ATPase plasma membrane-type-like isoform X1
TraesCS7B02G059300.1	TraesCS1A02G117500.1	TaBOR1-A	0.99663	U-box domain-containing 52-like	PUB52
TraesCS7B02G131000.1	TraesCS1A02G117500.1	TaBOR1-A	0.9968	proline-rich receptor kinase PERK13	PERK13
TraesCS7B02G165200.1	TraesCS1A02G117500.1	TaBOR1-A	0.998	calcium-dependent kinase 21-like	CPK21
TraesCS7B02G165300.1	TraesCS1A02G117500.1	TaBOR1-A	0.99717	TraesCS7B02G165300.1	TraesCS7B02G165300.1
TraesCS7B02G197100.1	TraesCS1A02G117500.1	TaBOR1-A	0.99693	expansin-A32-like	EXPA32
TraesCS7B02G262500.1	TraesCS1A02G117500.1	TaBOR1-A	0.99793	receptor-like cytosolic serine threonine- kinase RBK2	RBK2
TraesCS7B02G365700.3	TraesCS1A02G117500.1	TaBOR1-A	0.9967	probable LL-diaminopimelate chloroplastic isoform X1	DAPAT
TraesCS7D02G021000.1	TraesCS1A02G117500.1	TaBOR1-A	0.99667	RING-H2 finger ATL39-like	ATL39
TraesCS7D02G102500.1	TraesCS1A02G117500.1	TaBOR1-A	0.99663	probable mitochondrial saccharopine dehydrogenase-like oxidoreductase At5g39410	SCPDL
TraesCS7D02G136500.1	TraesCS1A02G117500.1	TaBOR1-A	0.99713	COBRA 10	COBL10
TraesCS7D02G146700.1	TraesCS1A02G117500.1	TaBOR1-A	0.99663	ATPase plasma membrane-type-like isoform X1
TraesCS7D02G146800.1	TraesCS1A02G117500.1	TaBOR1-A	0.99683	unknown
TraesCS7D02G155500.1	TraesCS1A02G117500.1	TaBOR1-A	0.9961	U-box domain-containing 52-like	PUB52
TraesCS7D02G156800.1	TraesCS1A02G117500.1	TaBOR1-A	0.99653	ornithine decarboxylase-like	ODC
TraesCS7D02G232700.1	TraesCS1A02G117500.1	TaBOR1-A	0.9969	proline-rich receptor kinase PERK13	PERK13
TraesCS7D02G234300.1	TraesCS1A02G117500.1	TaBOR1-A	0.99643	hypothetical protein CFC21_108756
TraesCS7D02G280000.1	TraesCS1A02G117500.1	TaBOR1-A	0.997	polcalcin Phl p 7	PHLP7
TraesCS7D02G385400.1	TraesCS1A02G117500.1	TaBOR1-A	0.99663	RPM1-interacting 4-like	RIN4
TraesCS7D02G452900.1	TraesCS1A02G117500.1	TaBOR1-A	0.99693	probable LL-diaminopimelate chloroplastic	DAPAT
TraesCSU02G018000.1	TraesCS1A02G117500.1	TaBOR1-A	0.99643	pollen allergen KBG 60-like	KBG60
TraesCSU02G044800.1	TraesCS1A02G117500.1	TaBOR1-A	0.9966	hypothetical protein CFC21_038924
TraesCSU02G088700.1	TraesCS1A02G117500.1	TaBOR1-A	0.99633	hypothetical protein CFC21_089908
TraesCSU02G109000.1	TraesCS1A02G117500.1	TaBOR1-A	0.99633	UTP--glucose-1-phosphate uridylyltransferase-like isoform X2	UTP
TraesCSU02G253600.1	TraesCS1A02G117500.1	TaBOR1-A	0.99697	pollen allergen KBG 41-like	KBG41
TraesCS1A02G036000.1	TraesCS1B02G137300.2	TaBOR1-B	0.99817	hypothetical protein CFC21_000424
TraesCS1A02G055300.1	TraesCS1B02G137300.2	TaBOR1-B	0.99627	clathrin interactor EPSIN 1-like	EPSIN1
TraesCS1A02G117500.1	TraesCS1B02G137300.2	TaBOR1-B	0.99717
TraesCS1A02G133200.1	TraesCS1B02G137300.2	TaBOR1-B	0.99607	serine threonine- kinase RHS3-like isoform X2	RHS3
TraesCS1A02G138700.1	TraesCS1B02G137300.2	TaBOR1-B	0.9972	MOB kinase activator-like 1A isoform X2	MOB1A
TraesCS1A02G247300.1	TraesCS1B02G137300.2	TaBOR1-B	0.9966	CSC1 At4g02900
TraesCS1A02G304100.1	TraesCS1B02G137300.2	TaBOR1-B	0.99733
TraesCS1A02G326400.1	TraesCS1B02G137300.2	TaBOR1-B	0.99647	photosystem II reaction center W chloroplastic-like	PSBW
TraesCS1A02G343400.2	TraesCS1B02G137300.2	TaBOR1-B	0.99607	Profilin-2 4	PFN2 4
TraesCS1A02G382000.1	TraesCS1B02G137300.2	TaBOR1-B	0.99647	hypothetical protein CFC21_003912
TraesCS1A02G443500.1	TraesCS1B02G137300.2	TaBOR1-B	0.9968	alpha carbonic anhydrase 7-like	ACA7
TraesCS1A02G443800.1	TraesCS1B02G137300.2	TaBOR1-B	0.99663	probable pathogenesis-related ARB_02861	PR
TraesCS1B02G047500.1	TraesCS1B02G137300.2	TaBOR1-B	0.99647	hypothetical protein CFC21_005094
TraesCS1B02G067600.1	TraesCS1B02G137300.2	TaBOR1-B	0.99663	benzoate-- peroxisomal-like
TraesCS1B02G072100.1	TraesCS1B02G137300.2	TaBOR1-B	0.99683	clathrin interactor EPSIN 1-like	EPSIN1
TraesCS1B02G127500.3	TraesCS1B02G137300.2	TaBOR1-B	0.9965
TraesCS1B02G147900.1	TraesCS1B02G137300.2	TaBOR1-B	0.997	hypothetical protein CFC21_006166
TraesCS1B02G152400.1	TraesCS1B02G137300.2	TaBOR1-B	0.99717	MOB kinase activator-like 1A isoform X2	MOBK1A
TraesCS1B02G153100.1	TraesCS1B02G137300.2	TaBOR1-B	0.9973	myosin-binding 1-like	MYOB1
TraesCS1B02G162600.1	TraesCS1B02G137300.2	TaBOR1-B	0.9964	hypothetical protein CFC21_006327
TraesCS1B02G235900.1	TraesCS1B02G137300.2	TaBOR1-B	0.99617	uncharacterized protein At3g28850-like
TraesCS1B02G242900.1	TraesCS1B02G137300.2	TaBOR1-B	0.9973	pectinesterase inhibitor-like	PMEI
TraesCS1B02G257900.1	TraesCS1B02G137300.2	TaBOR1-B	0.9967	CSC1 At4g02900
TraesCS1B02G314600.1	TraesCS1B02G137300.2	TaBOR1-B	0.99683	L-ascorbate oxidase homolog	ASOL
TraesCS1B02G356700.1	TraesCS1B02G137300.2	TaBOR1-B	0.997	Profilin-2 4	PFN2 4
TraesCS1B02G417800.1	TraesCS1B02G137300.2	TaBOR1-B	0.9967	aldehyde oxidase GLOX1-like	GLOX1
TraesCS1B02G478000.1	TraesCS1B02G137300.2	TaBOR1-B	0.99683	alpha carbonic anhydrase 7-like	ACA7
TraesCS1D02G011400.1	TraesCS1B02G137300.2	TaBOR1-B	0.99693	pollen-specific leucine-rich repeat extensin 3 isoform X3	PEX1
TraesCS1D02G043500.1	TraesCS1B02G137300.2	TaBOR1-B	0.99723	uncharacterized protein LOC109741522
TraesCS1D02G117300.1	TraesCS1B02G137300.2	TaBOR1-B	0.99693	uncharacterized protein LOC109771898
TraesCS1D02G165900.1	TraesCS1B02G137300.2	TaBOR1-B	0.9961	hypothetical protein D1007_53605
TraesCS1D02G230700.1	TraesCS1B02G137300.2	TaBOR1-B	0.99793	pectinesterase inhibitor-like	PMEI
TraesCS1D02G231400.1	TraesCS1B02G137300.2	TaBOR1-B	0.99667	late embryogenis abundant 2-like	LEA2
TraesCS1D02G246500.1	TraesCS1B02G137300.2	TaBOR1-B	0.99817
TraesCS1D02G253900.1	TraesCS1B02G137300.2	TaBOR1-B	0.9978	hypothetical protein CFC21_012277
TraesCS1D02G302400.1	TraesCS1B02G137300.2	TaBOR1-B	0.99777	hypothetical protein CFC21_076154
TraesCS1D02G303600.1	TraesCS1B02G137300.2	TaBOR1-B	0.99607	L-ascorbate oxidase homolog
TraesCS1D02G389700.1	TraesCS1B02G137300.2	TaBOR1-B	0.99687	hypothetical protein CFC21_013629
TraesCS1D02G451600.1	TraesCS1B02G137300.2	TaBOR1-B	0.9968	alpha carbonic anhydrase 7-like	ACA7
TraesCS1D02G451600.1	TraesCS1B02G137300.2	TaBOR1-B	0.9969	alpha carbonic anhydrase 7-like	ACA7
TraesCS2A02G025400.1	TraesCS1B02G137300.2	TaBOR1-B	0.99603	subtilisin-like protease	SBT
TraesCS2A02G043200.1	TraesCS1B02G137300.2	TaBOR1-B	0.9969	bidirectional sugar transporter SWEET6b-like	SWEET6B
TraesCS2A02G103600.1	TraesCS1B02G137300.2	TaBOR1-B	0.99747	probable calcium-binding CML24	CML24
TraesCS2A02G120800.1	TraesCS1B02G137300.2	TaBOR1-B	0.99673	inactive beta-amylase 9-like	BAM9
TraesCS2A02G122600.1	TraesCS1B02G137300.2	TaBOR1-B	0.99693	cellulose synthase D3	CSLD3
TraesCS2A02G140900.1	TraesCS1B02G137300.2	TaBOR1-B	0.99637	basic leucine zipper 2-like	BZIP2
TraesCS2A02G269800.1	TraesCS1B02G137300.2	TaBOR1-B	0.9966
TraesCS2A02G295300.1	TraesCS1B02G137300.2	TaBOR1-B	0.9965
TraesCS2A02G327200.1	TraesCS1B02G137300.2	TaBOR1-B	0.99603
TraesCS2A02G344200.1	TraesCS1B02G137300.2	TaBOR1-B	0.99683	pectinesterase pectinesterase inhibitor 28	PMEI28
TraesCS2A02G354700.1	TraesCS1B02G137300.2	TaBOR1-B	0.99653	GPI-anchored LLG1-like	LLG1
TraesCS2A02G410700.1	TraesCS1B02G137300.2	TaBOR1-B	0.99677	actin-depolymerizing factor 6 isoform X1	ADF6
TraesCS2A02G413400.1	TraesCS1B02G137300.2	TaBOR1-B	0.99693	expansin-B5-like	EXPB5
TraesCS2B02G011000.1	TraesCS1B02G137300.2	TaBOR1-B	0.99603	hypothetical protein CFC21_020572
TraesCS2B02G057200.1	TraesCS1B02G137300.2	TaBOR1-B	0.99657	ELMO domain-containing A-like	ELMOA
TraesCS2B02G107500.1	TraesCS1B02G137300.2	TaBOR1-B	0.99673	probable pectinesterase pectinesterase inhibitor 21	PMEI21
TraesCS2B02G120900.1	TraesCS1B02G137300.2	TaBOR1-B	0.99683	probable calcium-binding CML24	CML24
TraesCS2B02G144900.1	TraesCS1B02G137300.2	TaBOR1-B	0.99693	cellulose synthase D3	CSLD3
TraesCS2B02G288200.1	TraesCS1B02G137300.2	TaBOR1-B	0.99673	hypothetical protein CFC21_023478
TraesCS2B02G341700.1	TraesCS1B02G137300.2	TaBOR1-B	0.99703	hypothetical protein CFC21_024012
TraesCS2B02G476800.1	TraesCS1B02G137300.2	TaBOR1-B	0.99647
TraesCS2B02G501400.2	TraesCS1B02G137300.2	TaBOR1-B	0.9966
TraesCS2B02G551400.1	TraesCS1B02G137300.2	TaBOR1-B	0.99647	hypothetical protein CFC21_026093
TraesCS2B02G603700.1	TraesCS1B02G137300.2	TaBOR1-B	0.99663	formin 7	FH7
TraesCS2D02G011500.1	TraesCS1B02G137300.2	TaBOR1-B	0.9968	hypothetical protein CFC21_027075
TraesCS2D02G144300.1	TraesCS1B02G137300.2	TaBOR1-B	0.9968
TraesCS2D02G159400.1	TraesCS1B02G137300.2	TaBOR1-B	0.99707	uncharacterized protein LOC109773543
TraesCS2D02G255000.1	TraesCS1B02G137300.2	TaBOR1-B	0.9961	WW domain-binding 11-like	WBP11
TraesCS2D02G317900.1	TraesCS1B02G137300.2	TaBOR1-B	0.99673	LOW QUALITY PROTEIN: hypothetical protein CFC21_030283
TraesCS2D02G322500.1	TraesCS1B02G137300.2	TaBOR1-B	0.99663	hypothetical protein CFC21_030328
TraesCS2D02G406000.1	TraesCS1B02G137300.2	TaBOR1-B	0.99627
TraesCS2D02G408100.1	TraesCS1B02G137300.2	TaBOR1-B	0.99603	actin-depolymerizing factor 6 isoform X1	ADF6
TraesCS2D02G411200.1	TraesCS1B02G137300.2	TaBOR1-B	0.99677	expansin-B5-like	EXPB5
TraesCS2D02G528400.1	TraesCS1B02G137300.2	TaBOR1-B	0.9969	linoleate 9S-lipoxygenase6	LIS
TraesCS2D02G566900.1	TraesCS1B02G137300.2	TaBOR1-B	0.99747	cytochrome c-like	CYC
TraesCS3A02G004000.1	TraesCS1B02G137300.2	TaBOR1-B	0.99687	hypothetical protein CFC21_033256
TraesCS3A02G004300.1	TraesCS1B02G137300.2	TaBOR1-B	0.9963	hypothetical protein CFC21_033258
TraesCS3A02G004600.1	TraesCS1B02G137300.2	TaBOR1-B	0.99663	hypothetical protein CFC21_033260
TraesCS3A02G004700.1	TraesCS1B02G137300.2	TaBOR1-B	0.99687
TraesCS3A02G004800.1	TraesCS1B02G137300.2	TaBOR1-B	0.99687	hypothetical protein CFC21_033259
TraesCS3A02G005000.1	TraesCS1B02G137300.2	TaBOR1-B	0.99687	hypothetical protein CFC21_033259
TraesCS3A02G005100.1	TraesCS1B02G137300.2	TaBOR1-B	0.99687	hypothetical protein CFC21_033259
TraesCS3A02G047900.1	TraesCS1B02G137300.2	TaBOR1-B	0.99617	acyl-acyl carrier thioesterase chloroplastic-like	ALT3
TraesCS3A02G061200.2	TraesCS1B02G137300.2	TaBOR1-B	0.998
TraesCS3A02G066800.1	TraesCS1B02G137300.2	TaBOR1-B	0.99717	uncharacterized protein LOC119271130
TraesCS3A02G171800.1	TraesCS1B02G137300.2	TaBOR1-B	0.9969	uncharacterized protein LOC119267830
TraesCS3A02G229500.1	TraesCS1B02G137300.2	TaBOR1-B	0.99787	myb-related 340-like	MYR340
TraesCS3A02G269700.1	TraesCS1B02G137300.2	TaBOR1-B	0.9969
TraesCS3A02G313800.1	TraesCS1B02G137300.2	TaBOR1-B	0.99643	rapid alkalinization factor-like	RALF
TraesCS3A02G339800.1	TraesCS1B02G137300.2	TaBOR1-B	0.99757	WAT1-related At1g09380-like	WTR
TraesCS3A02G391300.1	TraesCS1B02G137300.2	TaBOR1-B	0.99637	SNAP25 homologous SNAP33-like	SNP33
TraesCS3A02G439100.2	TraesCS1B02G137300.2	TaBOR1-B	0.997	hypothetical protein CFC21_037695
TraesCS3B02G016000.1	TraesCS1B02G137300.2	TaBOR1-B	0.9963	male sterility expressed	MS
TraesCS3B02G085300.1	TraesCS1B02G137300.2	TaBOR1-B	0.9968	RHOMBOID 1	RHOMBOID1
TraesCS3B02G158100.1	TraesCS1B02G137300.2	TaBOR1-B	0.99737	rapid alkalinization factor-like	RALF
TraesCS3B02G258800.1	TraesCS1B02G137300.2	TaBOR1-B	0.99647	myb-related 340-like	MYR340
TraesCS3B02G259100.1	TraesCS1B02G137300.2	TaBOR1-B	0.99713	proline-rich receptor kinase PERK8	PERK8
TraesCS3B02G300200.1	TraesCS1B02G137300.2	TaBOR1-B	0.997	hypothetical protein CFC21_041934
TraesCS3B02G303600.1	TraesCS1B02G137300.2	TaBOR1-B	0.99687	aldehyde oxidase GLOX-like	GLOX
TraesCS3B02G304200.1	TraesCS1B02G137300.2	TaBOR1-B	0.99663	rho guanine nucleotide exchange factor 8-like	ROPGEF08
TraesCS3B02G331000.1	TraesCS1B02G137300.2	TaBOR1-B	0.99643	rop guanine nucleotide exchange factor 9-like	ROPGEF9
TraesCS3B02G371800.1	TraesCS1B02G137300.2	TaBOR1-B	0.99623	L-ascorbate oxidase homolog	ASOL
TraesCS3B02G381500.1	TraesCS1B02G137300.2	TaBOR1-B	0.99663	hypothetical protein CFC21_042754
TraesCS3B02G423500.1	TraesCS1B02G137300.2	TaBOR1-B	0.99603	SNAP25 homologous SNAP33-like	SNP33
TraesCS3B02G461600.1	TraesCS1B02G137300.2	TaBOR1-B	0.99627	unnamed protein product
TraesCS3B02G507000.1	TraesCS1B02G137300.2	TaBOR1-B	0.99683
TraesCS3B02G516100.1	TraesCS1B02G137300.2	TaBOR1-B	0.99687	hypothetical protein CFC21_044089
TraesCS3D02G066500.1	TraesCS1B02G137300.2	TaBOR1-B	0.99653	uncharacterized protein LOC109776446
TraesCS3D02G178400.1	TraesCS1B02G137300.2	TaBOR1-B	0.99607	uncharacterized protein LOC109749606
TraesCS3D02G223700.1	TraesCS1B02G137300.2	TaBOR1-B	0.9969	myb-related 340-like	MYR340
TraesCS3D02G233800.1	TraesCS1B02G137300.2	TaBOR1-B	0.9969
TraesCS3D02G259900.1	TraesCS1B02G137300.2	TaBOR1-B	0.99667	zinc finger CCCH domain-containing 15-like	ZC3H15
TraesCS3D02G269400.1	TraesCS1B02G137300.2	TaBOR1-B	0.99663	aldehyde oxidase GLOX-like	GLOX
TraesCS3D02G277200.1	TraesCS1B02G137300.2	TaBOR1-B	0.99633	hypothetical protein CFC21_047940
TraesCS3D02G333700.1	TraesCS1B02G137300.2	TaBOR1-B	0.99753	L-ascorbate oxidase homolog	ASOL
TraesCS3D02G343200.1	TraesCS1B02G137300.2	TaBOR1-B	0.9969
TraesCS3D02G343500.1	TraesCS1B02G137300.2	TaBOR1-B	0.99683	probable metal-nicotianamine transporter YSL18	YSL18
TraesCS3D02G420200.1	TraesCS1B02G137300.2	TaBOR1-B	0.99683
TraesCS3D02G439900.1	TraesCS1B02G137300.2	TaBOR1-B	0.99667	hypothetical protein CFC21_049612
TraesCS3D02G457700.1	TraesCS1B02G137300.2	TaBOR1-B	0.99693	hypothetical protein CFC21_049800
TraesCS3D02G542100.1	TraesCS1B02G137300.2	TaBOR1-B	0.99667	probable transport Sec1b	SEC1B
TraesCS4A02G001100.1	TraesCS1B02G137300.2	TaBOR1-B	0.99633	receptor kinase ANXUR1	ANXUR1
TraesCS4A02G092800.1	TraesCS1B02G137300.2	TaBOR1-B	0.9966	kDa class I heat shock -like	HSP
TraesCS4A02G116700.1	TraesCS1B02G137300.2	TaBOR1-B	0.9968	hypothetical protein CFC21_051964
TraesCS4A02G143800.1	TraesCS1B02G137300.2	TaBOR1-B	0.9969	probable galacturonosyltransferase-like 4	GATL4
TraesCS4A02G145600.1	TraesCS1B02G137300.2	TaBOR1-B	0.99663	hypothetical protein CFC21_052247
TraesCS4A02G150100.1	TraesCS1B02G137300.2	TaBOR1-B	0.99687	pollen receptor-like kinase 3	PRK3
TraesCS4A02G165500.1	TraesCS1B02G137300.2	TaBOR1-B	0.99627	hypothetical protein CFC21_052460
TraesCS4A02G171100.1	TraesCS1B02G137300.2	TaBOR1-B	0.99653	unnamed protein product
TraesCS4A02G191900.1	TraesCS1B02G137300.2	TaBOR1-B	0.9966	probable S-acyltransferase 6	PAT06
TraesCS4A02G227200.2	TraesCS1B02G137300.2	TaBOR1-B	0.99607	probable serine threonine- kinase At1g54610
TraesCS4A02G287600.1	TraesCS1B02G137300.2	TaBOR1-B	0.997
TraesCS4A02G402400.1	TraesCS1B02G137300.2	TaBOR1-B	0.9963	hypothetical protein CFC21_035624
TraesCS4A02G407700.1	TraesCS1B02G137300.2	TaBOR1-B	0.9968	NDR1 HIN1 13	NHL13
TraesCS4A02G441600.1	TraesCS1B02G137300.2	TaBOR1-B	0.99613	probable receptor kinase At4g39110
TraesCS4B02G046200.1	TraesCS1B02G137300.2	TaBOR1-B	0.99687	neurogenic locus delta-like
TraesCS4B02G056900.1	TraesCS1B02G137300.2	TaBOR1-B	0.9984	CSC1 RXW8	RXW8
TraesCS4B02G123500.1	TraesCS1B02G137300.2	TaBOR1-B	0.99653	probable S-acyltransferase 6	PAT06
TraesCS4B02G127200.1	TraesCS1B02G137300.2	TaBOR1-B	0.99643	hypothetical protein CFC21_057218
TraesCS4B02G307100.1	TraesCS1B02G137300.2	TaBOR1-B	0.99797	NDR1 HIN1 13	NHL13
TraesCS4B02G325200.1	TraesCS1B02G137300.2	TaBOR1-B	0.9973	hypothetical protein CFC21_059200
TraesCS4B02G350300.1	TraesCS1B02G137300.2	TaBOR1-B	0.99603	U-box domain-containing 70-like	PUB70
TraesCS4B02G391300.1	TraesCS1B02G137300.2	TaBOR1-B	0.9971
TraesCS4D02G024700.1	TraesCS1B02G137300.2	TaBOR1-B	0.99667	pollen allergen KBG 41-like	KBG41
TraesCS4D02G057200.1	TraesCS1B02G137300.2	TaBOR1-B	0.99787	CSC1 RXW8	RXW8
TraesCS4D02G086800.1	TraesCS1B02G137300.2	TaBOR1-B	0.99697	probable serine threonine- kinase At1g54610
TraesCS4D02G086800.3	TraesCS1B02G137300.2	TaBOR1-B	0.9969	probable serine threonine- kinase At1g54610
TraesCS4D02G116400.1	TraesCS1B02G137300.2	TaBOR1-B	0.9974	alpha carbonic anhydrase chloroplastic-like	ACA1
TraesCS4D02G150200.1	TraesCS1B02G137300.2	TaBOR1-B	0.99653	pollen receptor-like kinase 3	PRK3
TraesCS4D02G322100.1	TraesCS1B02G137300.2	TaBOR1-B	0.9968	nucleolar 58 isoform X1	NOP58
TraesCS4D02G349900.1	TraesCS1B02G137300.2	TaBOR1-B	0.99667	defensin Tk-AMP-D6-like	DEF6
TraesCS4D02G361600.1	TraesCS1B02G137300.2	TaBOR1-B	0.99687	G-type lectin S-receptor-like serine threonine- kinase B120	B120
TraesCS5A02G000400.1	TraesCS1B02G137300.2	TaBOR1-B	0.99703	actin-1-like	ACT1
TraesCS5A02G012800.1	TraesCS1B02G137300.2	TaBOR1-B	0.99723	proteoglycan 4-like	PRG4
TraesCS5A02G012900.1	TraesCS1B02G137300.2	TaBOR1-B	0.99647	repressed by EFG1 1-like	RBE1
TraesCS5A02G118200.1	TraesCS1B02G137300.2	TaBOR1-B	0.99683	calcium-dependent kinase 29-like	CPK29
TraesCS5A02G178000.1	TraesCS1B02G137300.2	TaBOR1-B	0.99783	uncharacterized protein LOC119297267
TraesCS5A02G209500.1	TraesCS1B02G137300.2	TaBOR1-B	0.99697	CBS domain-containing CBSCBSPB5-like	CBS
TraesCS5A02G216500.1	TraesCS1B02G137300.2	TaBOR1-B	0.99617
TraesCS5A02G329600.1	TraesCS1B02G137300.2	TaBOR1-B	0.9961	glucan endo-1,3-beta-glucosidase-like isoform X2
TraesCS5A02G329700.1	TraesCS1B02G137300.2	TaBOR1-B	0.9962	glucan endo-1,3-beta-glucosidase-like
TraesCS5A02G330100.1	TraesCS1B02G137300.2	TaBOR1-B	0.99693	defensin Ec-AMP-D1-like	DEF1
TraesCS5A02G371400.1	TraesCS1B02G137300.2	TaBOR1-B	0.99623	uncharacterized protein LOC119300043
TraesCS5A02G379200.1	TraesCS1B02G137300.2	TaBOR1-B	0.99617	protein JINGUBANG-like	JGB
TraesCS5A02G448000.1	TraesCS1B02G137300.2	TaBOR1-B	0.99737	hypothetical protein CFC21_068271
TraesCS5A02G450600.1	TraesCS1B02G137300.2	TaBOR1-B	0.99657	pectinesterase pectinesterase inhibitor 45	PMEI45
TraesCS5A02G497500.1	TraesCS1B02G137300.2	TaBOR1-B	0.99713	hypothetical protein CFC21_068789
TraesCS5B02G011100.1	TraesCS1B02G137300.2	TaBOR1-B	0.99693	proteoglycan 4-like	PRG4
TraesCS5B02G014800.1	TraesCS1B02G137300.2	TaBOR1-B	0.99687	zingiberene synthase-like	ZIS
TraesCS5B02G168700.1	TraesCS1B02G137300.2	TaBOR1-B	0.99653	NDR1 HIN1 6	NHL6
TraesCS5B02G215400.1	TraesCS1B02G137300.2	TaBOR1-B	0.99667	hypothetical protein CFC21_071687
TraesCS5B02G452900.1	TraesCS1B02G137300.2	TaBOR1-B	0.99673	uncharacterized protein LOC119312290
TraesCS5B02G455900.1	TraesCS1B02G137300.2	TaBOR1-B	0.99673	uncharacterized protein LOC119312290
TraesCS5B02G458900.1	TraesCS1B02G137300.2	TaBOR1-B	0.99697	pectinesterase pectinesterase inhibitor 45	PMEI45
TraesCS5B02G520000.1	TraesCS1B02G137300.2	TaBOR1-B	0.99697	subtilisin-like protease	SBT
TraesCS5B02G549600.1	TraesCS1B02G137300.2	TaBOR1-B	0.99643	hypothetical protein CFC21_075103
TraesCS5D02G001000.1	TraesCS1B02G137300.2	TaBOR1-B	0.99677	uncharacterized protein LOC109740326
TraesCS5D02G074700.1	TraesCS1B02G137300.2	TaBOR1-B	0.9975	hypothetical protein CFC21_076137
TraesCS5D02G153800.1	TraesCS1B02G137300.2	TaBOR1-B	0.99663
TraesCS5D02G176000.1	TraesCS1B02G137300.2	TaBOR1-B	0.99687	NDR1 HIN1 6	NHL6
TraesCS5D02G243600.1	TraesCS1B02G137300.2	TaBOR1-B	0.9969	alpha carbonic anhydrase 7-like	ACA7
TraesCS5D02G460500.1	TraesCS1B02G137300.2	TaBOR1-B	0.99717	pectinesterase pectinesterase inhibitor 45	PMEI
TraesCS5D02G508100.1	TraesCS1B02G137300.2	TaBOR1-B	0.9964	pectinesterase inhibitor 10-like	PMEI10
TraesCS5D02G517400.1	TraesCS1B02G137300.2	TaBOR1-B	0.99633	hypothetical protein CFC21_080777
TraesCS6A02G006900.1	TraesCS1B02G137300.2	TaBOR1-B	0.99657	invertase inhibitor	INVINH
TraesCS6A02G007000.1	TraesCS1B02G137300.2	TaBOR1-B	0.99767	pectinesterase inhibitor 12-like	PMEI12
TraesCS6A02G050100.1	TraesCS1B02G137300.2	TaBOR1-B	0.9972	UTP--glucose-1-phosphate uridylyltransferase-like	UTP
TraesCS6A02G088000.1	TraesCS1B02G137300.2	TaBOR1-B	0.9969	probable xyloglucan endotransglucosylase hydrolase 30	XTH30
TraesCS6A02G121200.1	TraesCS1B02G137300.2	TaBOR1-B	0.99623	myristoylated alanine-rich C-kinase substrate-like	MARCKS
TraesCS6A02G161700.1	TraesCS1B02G137300.2	TaBOR1-B	0.9968	hypothetical protein CFC21_083013
TraesCS6A02G196000.1	TraesCS1B02G137300.2	TaBOR1-B	0.9973	rho guanine nucleotide exchange factor 8-like	ROPGEF8
TraesCS6A02G196000.1	TraesCS1B02G137300.2	TaBOR1-B	0.99737	rho guanine nucleotide exchange factor 8-like	ROPGEF8
TraesCS6A02G300300.1	TraesCS1B02G137300.2	TaBOR1-B	0.99873	hypothetical protein CFC21_084410
TraesCS6A02G310000.1	TraesCS1B02G137300.2	TaBOR1-B	0.99627	hypothetical protein CFC21_084511
TraesCS6A02G310000.1	TraesCS1B02G137300.2	TaBOR1-B	0.99623	hypothetical protein CFC21_084511
TraesCS6A02G376700.1	TraesCS1B02G137300.2	TaBOR1-B	0.9967	hypothetical protein CFC21_085189
TraesCS6A02G377000.1	TraesCS1B02G137300.2	TaBOR1-B	0.9967	hypothetical protein CFC21_085189
TraesCS6A02G398800.1	TraesCS1B02G137300.2	TaBOR1-B	0.99613	TraesCS6A02G398800.1	TraesCS6A02G398800.1
TraesCS6B02G010400.1	TraesCS1B02G137300.2	TaBOR1-B	0.9968
TraesCS6B02G063100.1	TraesCS1B02G137300.2	TaBOR1-B	0.99653	uncharacterized protein LOC119324322
TraesCS6B02G120200.1	TraesCS1B02G137300.2	TaBOR1-B	0.99803	hypothetical protein CFC21_087058
TraesCS6B02G149500.1	TraesCS1B02G137300.2	TaBOR1-B	0.9969	stress response NST1-like	NST1
TraesCS6B02G265100.1	TraesCS1B02G137300.2	TaBOR1-B	0.9964	LIM domain-containing PLIM2b-like	PLIM2B
TraesCS6B02G277600.1	TraesCS1B02G137300.2	TaBOR1-B	0.9974	actin-depolymerizing factor 1-like	ADF1
TraesCS6B02G330000.1	TraesCS1B02G137300.2	TaBOR1-B	0.9971
TraesCS6B02G339800.1	TraesCS1B02G137300.2	TaBOR1-B	0.99647	hypothetical protein CFC21_084511
TraesCS6B02G339800.1	TraesCS1B02G137300.2	TaBOR1-B	0.99647	hypothetical protein CFC21_084511
TraesCS6B02G386100.1	TraesCS1B02G137300.2	TaBOR1-B	0.99693	serine threonine- kinase BLUS1-like isoform X1	BLUS1
TraesCS6B02G414300.1	TraesCS1B02G137300.2	TaBOR1-B	0.99603	hypothetical protein CFC21_090019
TraesCS6B02G414500.1	TraesCS1B02G137300.2	TaBOR1-B	0.99607	hypothetical protein CFC21_090021
TraesCS6B02G439100.1	TraesCS1B02G137300.2	TaBOR1-B	0.99623	glucan endo-1,3-beta-glucosidase 8-like
TraesCS6B02G470200.1	TraesCS1B02G137300.2	TaBOR1-B	0.99657	serine threonine- kinase CDL1-like	CDL1
TraesCS6D02G011100.1	TraesCS1B02G137300.2	TaBOR1-B	0.99627	invertase inhibitor	INVINH
TraesCS6D02G044500.1	TraesCS1B02G137300.2	TaBOR1-B	0.9972	hypothetical protein CFC21_091129
TraesCS6D02G063200.1	TraesCS1B02G137300.2	TaBOR1-B	0.99607	histone -like
TraesCS6D02G229200.1	TraesCS1B02G137300.2	TaBOR1-B	0.99707	actin-depolymerizing factor 1	ADF1
TraesCS6D02G270800.1	TraesCS1B02G137300.2	TaBOR1-B	0.99663	sodium-coupled neutral amino acid transporter 1-like	SLC
TraesCS6D02G280200.2	TraesCS1B02G137300.2	TaBOR1-B	0.99643	hypothetical protein CFC21_093615
TraesCS6D02G383000.1	TraesCS1B02G137300.2	TaBOR1-B	0.9963	glucan endo-1,3-beta-glucosidase 8-like isoform X2	E138
TraesCS7A02G050500.1	TraesCS1B02G137300.2	TaBOR1-B	0.9966	probable calcium-binding CML28	CML28
TraesCS7A02G055000.1	TraesCS1B02G137300.2	TaBOR1-B	0.99683	probable receptor kinase At2g21480
TraesCS7A02G107500.1	TraesCS1B02G137300.2	TaBOR1-B	0.9965	3-ketoacyl- synthase 12	KCS12
TraesCS7A02G107800.1	TraesCS1B02G137300.2	TaBOR1-B	0.9966	Cytochrome P450 86B1	CYP86B1
TraesCS7A02G107900.1	TraesCS1B02G137300.2	TaBOR1-B	0.9967	3-ketoacyl- synthase 6-like	KCS6
TraesCS7A02G108000.1	TraesCS1B02G137300.2	TaBOR1-B	0.99607	3-ketoacyl- synthase 5-like	KCS5
TraesCS7A02G108100.1	TraesCS1B02G137300.2	TaBOR1-B	0.9965	probable mitochondrial saccharopine dehydrogenase-like oxidoreductase At5g39410	SDH
TraesCS7A02G155200.1	TraesCS1B02G137300.2	TaBOR1-B	0.99613	U-box domain-containing 52-like	PUB52
TraesCS7A02G271700.1	TraesCS1B02G137300.2	TaBOR1-B	0.99667	uncharacterized protein LOC119331468
TraesCS7A02G281300.1	TraesCS1B02G137300.2	TaBOR1-B	0.99643	polcalcin Phl p 7	PHLP7
TraesCS7A02G404700.1	TraesCS1B02G137300.2	TaBOR1-B	0.99683	hypothetical protein CFC21_099124
TraesCS7A02G416100.1	TraesCS1B02G137300.2	TaBOR1-B	0.99673	probable serine threonine- kinase PBL17	PBL17
TraesCS7A02G465200.1	TraesCS1B02G137300.2	TaBOR1-B	0.99683	probable LL-diaminopimelate chloroplastic isoform X2	DAPAT
TraesCS7A02G568600.1	TraesCS1B02G137300.2	TaBOR1-B	0.9969	hypothetical protein CFC21_100905
TraesCS7B02G059300.1	TraesCS1B02G137300.2	TaBOR1-B	0.99667	U-box domain-containing 52-like	PUB52
TraesCS7B02G131000.1	TraesCS1B02G137300.2	TaBOR1-B	0.99793	proline-rich receptor kinase PERK13	PERK13
TraesCS7B02G132400.1	TraesCS1B02G137300.2	TaBOR1-B	0.99677
TraesCS7B02G165200.1	TraesCS1B02G137300.2	TaBOR1-B	0.99683	calcium-dependent kinase 21-like	CPK21
TraesCS7B02G165300.1	TraesCS1B02G137300.2	TaBOR1-B	0.99843	hypothetical protein CFC21_102678
TraesCS7B02G170300.1	TraesCS1B02G137300.2	TaBOR1-B	0.99697	hypothetical protein CFC21_102732
TraesCS7B02G179800.1	TraesCS1B02G137300.2	TaBOR1-B	0.99703	polcalcin Phl p 7	PHLP7
TraesCS7B02G186600.1	TraesCS1B02G137300.2	TaBOR1-B	0.99687	U-box domain-containing 15-like	PUB15
TraesCS7B02G243200.1	TraesCS1B02G137300.2	TaBOR1-B	0.9969	cellulose synthase D5	CSLD5
TraesCS7B02G262500.1	TraesCS1B02G137300.2	TaBOR1-B	0.9977	receptor-like cytosolic serine threonine- kinase RBK2	RBK2
TraesCS7D02G102600.1	TraesCS1B02G137300.2	TaBOR1-B	0.9969	very-long-chain 3-oxoacyl- reductase 1-like	KCR1
TraesCS7D02G102800.1	TraesCS1B02G137300.2	TaBOR1-B	0.99677	3-ketoacyl- synthase 6-like	KCS6
TraesCS7D02G103100.1	TraesCS1B02G137300.2	TaBOR1-B	0.99667
TraesCS7D02G136500.1	TraesCS1B02G137300.2	TaBOR1-B	0.99733	COBRA 10	COBL10
TraesCS7D02G155500.1	TraesCS1B02G137300.2	TaBOR1-B	0.99683	U-box domain-containing 52-like	PUB52
TraesCS7D02G156800.1	TraesCS1B02G137300.2	TaBOR1-B	0.99637	ornithine decarboxylase-like	ODC
TraesCS7D02G280000.1	TraesCS1B02G137300.2	TaBOR1-B	0.9964	polcalcin Phl p 7	PHLP7
TraesCS7D02G284000.1	TraesCS1B02G137300.2	TaBOR1-B	0.99667	expansin-A32-like	EXPA32
TraesCS7D02G302700.1	TraesCS1B02G137300.2	TaBOR1-B	0.9962	probable calcium-binding CML32	CML32
TraesCS7D02G354500.1	TraesCS1B02G137300.2	TaBOR1-B	0.9967	unnamed protein product
TraesCS7D02G357700.1	TraesCS1B02G137300.2	TaBOR1-B	0.9969	receptor-like cytosolic serine threonine- kinase RBK2	RBK2
TraesCS7D02G399000.1	TraesCS1B02G137300.2	TaBOR1-B	0.997	exopolygalacturonase-like
TraesCS7D02G409400.1	TraesCS1B02G137300.2	TaBOR1-B	0.99727	probable serine threonine- kinase PBL17	PBL17
TraesCS7D02G414900.1	TraesCS1B02G137300.2	TaBOR1-B	0.9985
TraesCS7D02G452900.1	TraesCS1B02G137300.2	TaBOR1-B	0.9965	probable LL-diaminopimelate chloroplastic	DAPAT
TraesCSU02G006700.1	TraesCS1B02G137300.2	TaBOR1-B	0.9969	hypothetical protein CFC21_010042
TraesCSU02G035000.1	TraesCS1B02G137300.2	TaBOR1-B	0.9969	histone H1-I-like	H1
TraesCSU02G038600.1	TraesCS1B02G137300.2	TaBOR1-B	0.99613	PI-PLC X domain-containing At5g67130-like
TraesCSU02G044700.1	TraesCS1B02G137300.2	TaBOR1-B	0.9963
TraesCSU02G088700.1	TraesCS1B02G137300.2	TaBOR1-B	0.9975	hypothetical protein CFC21_089908
TraesCSU02G109000.1	TraesCS1B02G137300.2	TaBOR1-B	0.99717	UTP--glucose-1-phosphate uridylyltransferase-like isoform X2	UTP
TraesCSU02G211800.1	TraesCS1B02G137300.2	TaBOR1-B	0.99703	rho guanine nucleotide exchange factor 8-like	ROPGEF8
TraesCS3A02G472900.2	TraesCS1D02G118600.1	TaBOR1-D	0.99653	hypothetical protein CFC21_038029
TraesCS6A02G300300.2	TraesCS1D02G118600.1	TaBOR1-D	0.99793	hypothetical protein CFC21_084410
TraesCS5D02G097600.1	TraesCS5B02G091200.1	TaBOR4-B	0.99663	boron transporter	BOR
TraesCS5D02G097600.1	TraesCS5B02G091200.1	TaBOR4-B	0.9971	boron transporter	BOR
TraesCS5B02G091200.1	TraesCS5D02G097600.1	TaBOR4-D	0.99663	boron transporter	BOR
TraesCS5B02G091200.1	TraesCS5D02G097600.1	TaBOR4-D	0.9971	boron transporter	BOR
TraesCS1D02G016900.1	TraesCS7B02G475400.1	TaBOR5-B	0.9978	disease resistance RPM1-like	RPM1
TraesCS5D02G302300.1	TraesCS7B02G475400.1	TaBOR5-B	0.99733	uncharacterized protein LOC109751983
TraesCS6B02G458600.1	TraesCS7B02G475400.1	TaBOR5-B	0.99613	disease resistance Pik-2-like	PIK2
Z. mays
Zm00001d047114|Zm00001d047114_T001	Zm00001d042982_T001	ZmBOR4	0.94007	Cortical cell-delineating	CCD
Zm00001d005570|Zm00001d005570_T001	Zm00001d009789_T006	ZmBOR5	0.94853	TPX2 (targeting for Xklp2) family	TPX2
Zm00001d007718|Zm00001d007718_T001	Zm00001d009789_T006	ZmBOR5	0.95483	benzoxazinone synthesis13	BX13
Zm00001d018744|Zm00001d018744_T001	Zm00001d009789_T006	ZmBOR5	0.99797	ustilago maydis induced11 precursor	IN11
Zm00001d019895|Zm00001d019895_T001	Zm00001d009789_T006	ZmBOR5	0.94467	S-norcoclaurine synthase	NCS
Zm00001d019936|Zm00001d019936_T001	Zm00001d009789_T006	ZmBOR5	0.98043	heavy metal-associated domain containing	HMA
Zm00001d021601|Zm00001d021601_T001	Zm00001d009789_T006	ZmBOR5	0.9822	hypothetical protein ZEAMMB73_Zm00001d021601	MMB73
Zm00001d022057|Zm00001d022057_T001	Zm00001d009789_T006	ZmBOR5	0.96607	hydroxyproline-rich glyco family	HRGP
Zm00001d022456|Zm00001d022456_T001	Zm00001d009789_T006	ZmBOR5	0.90297	Peroxidase 42	PX42
Zm00001d023735|Zm00001d023735_T001	Zm00001d009789_T006	ZmBOR5	0.96463	Nitrilase-associated	NA
Zm00001d027291|Zm00001d027291_T001	Zm00001d009789_T006	ZmBOR5	0.94087	cortical cell-delineating precursor	CCD
Zm00001d028601|Zm00001d028601_T001	Zm00001d009789_T006	ZmBOR5	0.91677	Haloacid dehalogenase-like hydrolase (HAD) superfamily	HAD
Zm00001d029558|Zm00001d029558_T001	Zm00001d009789_T006	ZmBOR5	0.9424	pathogenesis-related PRB1-2	PRB1-2
Zm00001d029814|Zm00001d029814_T001	Zm00001d009789_T006	ZmBOR5	0.96943
Zm00001d033583|Zm00001d033583_T001	Zm00001d009789_T006	ZmBOR5	0.92983
Zm00001d035683|Zm00001d035683_T001	Zm00001d009789_T006	ZmBOR5	0.9967	subtilisin-chymotrypsin inhibitor CI-1B	CI-1B
Zm00001d035684|Zm00001d035684_T001	Zm00001d009789_T006	ZmBOR5	0.9972
Zm00001d037903|Zm00001d037903_T001	Zm00001d009789_T006	ZmBOR5	0.90173	hypothetical protein ZEAMMB73_Zm00001d037903
Zm00001d039842|Zm00001d039842_T001	Zm00001d009789_T006	ZmBOR5	0.90873	Dirigent 21	DIR21
Zm00001d040210|Zm00001d040210_T001	Zm00001d009789_T006	ZmBOR5	0.96467	uncharacterized protein LOC100276184
Zm00001d040212|Zm00001d040212_T001	Zm00001d009789_T006	ZmBOR5	0.98367
Zm00001d041645|Zm00001d041645_T001	Zm00001d009789_T006	ZmBOR5	0.99767	Cyclotide mech-5	CM5
Zm00001d041660|Zm00001d041660_T001	Zm00001d009789_T006	ZmBOR5	0.90073	phytase	PHYTASE
Zm00001d041670|Zm00001d041670_T001	Zm00001d009789_T006	ZmBOR5	0.91393
Zm00001d043276|Zm00001d043276_T001	Zm00001d009789_T006	ZmBOR5	0.9922
Zm00001d044677|Zm00001d044677_T001	Zm00001d009789_T006	ZmBOR5	0.93217
Zm00001d048795|Zm00001d048795_T001	Zm00001d009789_T006	ZmBOR5	0.98523	SPIRAL1-like 2	SP1L2
Zm00001d052041|Zm00001d052041_T001	Zm00001d009789_T006	ZmBOR5	0.95353	uncharacterized protein LOC100276859
Zm00001d002353|Zm00001d002353_T001	Zm00001d048447_T001	ZmBOR6	0.99013	ECERIFERUM 26-like	CER26
Zm00001d003306|Zm00001d003306_T001	Zm00001d048447_T001	ZmBOR6	0.9961	Bowman-Birk type bran trypsin inhibitor	BBI
Zm00001d005977|Zm00001d005977_T001	Zm00001d048447_T001	ZmBOR6	0.99943	glycine-rich cell wall structural 1	GRP1
Zm00001d006446|Zm00001d006446_T001	Zm00001d048447_T001	ZmBOR6	0.99973	anthocyanidin 3-O-glucosyltransferase	A3GT
Zm00001d015917|Zm00001d015917_T001	Zm00001d048447_T001	ZmBOR6	0.92963	Eukaryotic translation initiation factor 1A	EIF1A
Zm00001d017032|Zm00001d017032_T001	Zm00001d048447_T001	ZmBOR6	0.95907	glycine-rich cell wall structural precursor	GRP
Zm00001d021057|Zm00001d021057_T001	Zm00001d048447_T001	ZmBOR6	0.9087	Developmental SEPALLATA 2	SEPALLATA 2
Zm00001d021836|Zm00001d021836_T001	Zm00001d048447_T001	ZmBOR6	0.9871	polygalacturonase inhibitor 1 precursor	PGIP1
Zm00001d022630|Zm00001d022630_T001	Zm00001d048447_T001	ZmBOR6	0.9874	extracellular ribonuclease LE precursor	RNAase LE
Zm00001d023984|Zm00001d023984_T001	Zm00001d048447_T001	ZmBOR6	0.9987	GDSL esterase lipase	GSDL
Zm00001d024893|Zm00001d024893_T001	Zm00001d048447_T001	ZmBOR6	0.99957	uncharacterized protein LOC100275815 precursor
Zm00001d024897|Zm00001d024897_T001	Zm00001d048447_T001	ZmBOR6	0.99927	uncharacterized protein LOC100275758 precursor
Zm00001d026368|Zm00001d026368_T001	Zm00001d048447_T001	ZmBOR6	0.98217	Thioredoxin CXXS1	CXXS1
Zm00001d027524|Zm00001d027524_T001	Zm00001d048447_T001	ZmBOR6	0.9719	Chitinase 11	CHT11
Zm00001d034745|Zm00001d034745_T001	Zm00001d048447_T001	ZmBOR6	0.99393	cell number regulator 7	CNR7
Zm00001d039251|Zm00001d039251_T001	Zm00001d048447_T001	ZmBOR6	0.98917
Zm00001d042022|Zm00001d042022_T001	Zm00001d048447_T001	ZmBOR6	0.99203	Peroxidase 12	PER12
Zm00001d044122|Zm00001d044122_T001	Zm00001d048447_T001	ZmBOR6	0.99627	dihydroflavonol 4-reductase	DFRA
Zm00001d044142|Zm00001d044142_T001	Zm00001d048447_T001	ZmBOR6	0.96703	transcription factor IBH1-like	IBH1
Zm00001d044683|Zm00001d044683_T001	Zm00001d048447_T001	ZmBOR6	0.9425	chalcone--flavonone isomerase	CHI
Zm00001d044685|Zm00001d044685_T001	Zm00001d048447_T001	ZmBOR6	0.9688	Non-specific lipid-transfer	NsLTP
Zm00001d044686|Zm00001d044686_T001	Zm00001d048447_T001	ZmBOR6	0.99393	nonspecific lipid-transfer 1 precursor	LTP1
Zm00001d045875|Zm00001d045875_T001	Zm00001d048447_T001	ZmBOR6	1	glycine-rich GRP5	GRP5
Zm00001d047252|Zm00001d047252_T001	Zm00001d048447_T001	ZmBOR6	0.9994	GOS9 isoform X1	GOS9
Zm00001d052651|Zm00001d052651_T001	Zm00001d048447_T001	ZmBOR6	0.95123
Zm00001d052673|Zm00001d052673_T001	Zm00001d048447_T001	ZmBOR6	0.9251	chalcone synthase C2	C2
Zm00001d052772|Zm00001d052772_T001	Zm00001d048447_T001	ZmBOR6	0.9933	uncharacterized protein LOC100276523
